# Supplementary material for: LOF variants identifying candidate genes of laterality defects patients with congenital heart disease
Source: PLoS Genet. 2022 Dec 2;18(12):e1010530. doi: 10.1371/journal.pgen.1010530 (PMC9749982; doi:10.1371/journal.pgen.1010530)
Supplement: S1 Table — (XLSX) [file pgen.1010530.s005.xlsx]

## Sheet: Sheet1
Gene	location	Func.refGene	GeneDetail.refGene	ExonicFunc.refGene	AAChange.refGene
ABCA7	chr19:1062216	exonic	.	stopgain	ABCA7:NM_019112:exon42:c.C5616A:p.C1872X
ABCA8	chr17:66878861	splicing	NM_007168:exon28:c.3588-1G>A,NM_001288985:exon30:c.3708-1G>A	.	.
ABCG5	chr2:44065755	exonic	.	stopgain	ABCG5:NM_022436:exon1:c.C64T:p.Q22X
ABI3	chr17:47296989	splicing	NM_016428:exon4:c.548+2T>A,NM_001135186:exon4:c.530+2T>A	.	.
ABI3BP	chr3:100585801	splicing	NM_015429:exon10:c.932-1G>A	.	.
ACAD9	chr3:128629656	exonic	.	frameshift insertion	ACAD9:NM_014049:exon17:c.1765_1766insGTGA:p.Y589fs
ACADM	chr1:76215103	splicing	NM_000016:exon9:c.709-1G>A,NM_001286043:exon10:c.808-1G>A,NM_001127328:exon9:c.721-1G>A,NM_001286044:exon6:c.142-1G>A,NM_001286042:exon8:c.601-1G>A	.	.
ACD	chr16:67694160..67694186	exonic	.	frameshift deletion	ACD:NM_001082486:exon1:c.196_221del:p.G66fs,ACD:NM_001082487:exon1:c.196_221del:p.G66fs,ACD:NM_022914:exon1:c.196_221del:p.G66fs
ACOT12	chr5:80641825	splicing	NM_130767:exon7:c.654-2A>C	.	.
ACOT12	chr5:80667594	exonic	.	frameshift insertion	ACOT12:NM_130767:exon3:c.232dupA:p.T78fs
ACOT2	chr14:74040221	exonic	.	frameshift insertion	ACOT2:NM_006821:exon2:c.774dupC:p.L258fs
ACOXL	chr2:111789252	exonic	.	frameshift insertion	ACOXL:NM_001142807:exon15:c.1330_1331insT:p.H444fs
ACP2	chr11:47264659..47264660	exonic	.	frameshift deletion	ACP2:NM_001302491:exon7:c.682delG:p.V228fs,ACP2:NM_001302490:exon8:c.775delG:p.V259fs,ACP2:NM_001302492:exon8:c.310delG:p.V104fs,ACP2:NM_001302489:exon9:c.787delG:p.V263fs,ACP2:NM_001610:exon9:c.871delG:p.V291fs
ACSM2B	chr16:20551975	splicing	NM_001105069:exon13:c.1629+1G>A,NM_182617:exon14:c.1629+1G>A	.	.
ACSM5	chr16:20448431	exonic	.	stopgain	ACSM5:NM_017888:exon11:c.C1366T:p.R456X
ADAL	chr15:43632538	exonic	.	stopgain	ADAL:NM_001012969:exon6:c.G331T:p.E111X,ADAL:NM_001159280:exon7:c.G331T:p.E111X
ADAM18	chr8:39442794	splicing	NM_001190956:exon2:c.56-1G>T,NM_014237:exon2:c.56-1G>T	.	.
ADAM30	chr1:120436625	exonic	.	stopgain	ADAM30:NM_021794:exon1:c.C2335T:p.R779X
ADAM7	chr8:24324502..24324532	splicing	.	.	.
ADAMTS13	chr9:136289599	splicing	NM_139025:exon3:c.330+1G>A,NM_139026:exon3:c.330+1G>A,NM_139027:exon3:c.330+1G>A	.	.
ADAMTS20	chr12:43846452	exonic	.	stopgain	ADAMTS20:NM_025003:exon13:c.C1807T:p.R603X
ADAMTS5	chr21:28338551	exonic	.	stopgain	ADAMTS5:NM_007038:exon1:c.C160T:p.R54X
ADAMTSL4	chr1:150529186	exonic	.	stopgain	ADAMTSL4:NM_019032:exon10:c.C1666T:p.R556X,ADAMTSL4:NM_025008:exon10:c.C1666T:p.R556X,ADAMTSL4:NM_001288607:exon11:c.C1735T:p.R579X,ADAMTSL4:NM_001288608:exon11:c.C1735T:p.R579X
ADCY4	chr14:24794677	exonic	.	stopgain	ADCY4:NM_001198568:exon14:c.C1729T:p.R577X,ADCY4:NM_001198592:exon15:c.C1729T:p.R577X,ADCY4:NM_139247:exon15:c.C1729T:p.R577X
ADH6	chr4:100140290	splicing	NM_001102470:exon1:c.18+2T>C,NM_000672:exon1:c.18+2T>C	.	.
ADPGK	chr15:73044685	exonic	.	stopgain	ADPGK:NM_031284:exon7:c.T1488G:p.Y496X
AFMID	chr17:76201239	exonic	.	stopgain	AFMID:NM_001010982:exon7:c.G533A:p.W178X,AFMID:NM_001145526:exon7:c.G533A:p.W178X
AFP	chr4:74306505	exonic	.	stopgain	AFP:NM_001134:exon4:c.G457T:p.E153X
AGBL1	chr15:86813159	exonic	.	stopgain	AGBL1:NM_152336:exon13:c.T1710A:p.Y570X
AGBL3	chr7:134718988	exonic	.	stopgain	AGBL3:NM_178563:exon7:c.C646T:p.R216X
AGL	chr1:100327041..100327043	exonic	.	frameshift deletion	AGL:NM_000645:exon1:c.15_16del:p.T5fs
AGPS	chr2:178285058	exonic	.	stopgain	AGPS:NM_003659:exon2:c.A322T:p.K108X
ALKBH2	chr12:109526064..109526065	exonic	.	frameshift deletion	ALKBH2:NM_001001655:exon4:c.732delT:p.V244fs,ALKBH2:NM_001145374:exon4:c.732delT:p.V244fs,ALKBH2:NM_001145375:exon4:c.732delT:p.V244fs
ALKBH3	chr11:43941471	exonic	.	stopgain	ALKBH3:NM_139178:exon10:c.C772T:p.R258X
ALKBH4	chr7:102098136	exonic	.	stopgain	ALKBH4:NM_017621:exon3:c.C614A:p.S205X
ALMS1	chr2:73651844	exonic	.	stopgain	ALMS1:NM_015120:exon5:c.C1051T:p.R351X
ALPP	chr2:233244503	exonic	.	stopgain	ALPP:NM_001632:exon5:c.C514T:p.R172X
AMACR	chr5:33998762	exonic	.	stopgain	AMACR:NM_203382:exon3:c.C562T:p.R188X
AMPD3	chr11:10527304..10527305	exonic	.	frameshift deletion	AMPD3:NM_001172431:exon14:c.1701delA:p.G567fs,AMPD3:NM_000480:exon15:c.2205delA:p.G735fs,AMPD3:NM_001025389:exon15:c.2178delA:p.G726fs,AMPD3:NM_001025390:exon15:c.2199delA:p.G733fs,AMPD3:NM_001172430:exon15:c.2178delA:p.G726fs
ANGPTL5	chr11:101773453	splicing	NM_178127:exon6:c.440-1G>C	.	.
ANKAR	chr2:190575801	exonic	.	stopgain	ANKAR:NM_144708:exon10:c.C2146T:p.R716X
ANKHD1-EIF4EBP3	chr5:139928660	exonic	.	stopgain	ANKHD1-EIF4EBP3:NM_020690:exon35:c.C7849T:p.R2617X
ANKRD13C	chr1:70728397..70728401	exonic	.	frameshift deletion	ANKRD13C:NM_030816:exon13:c.1625_1952del:p.*542fs
ANKRD18B	chr9:33534500	exonic	.	frameshift insertion	ANKRD18B:NM_001244752:exon5:c.735_736insTTGTGCTTATATTA:p.L245fs
ANKRD18B	chr9:33534500	exonic	.	frameshift insertion	ANKRD18B:NM_001244752:exon5:c.735_736insTTGTGCTTATATTA:p.L245fs
ANKRD30B	chr18:14760581	exonic	.	stopgain	ANKRD30B:NM_001145029:exon6:c.C784T:p.R262X
ANKRD35	chr1:145561343..145561344	exonic	.	frameshift deletion	ANKRD35:NM_001280799:exon8:c.762delA:p.L254fs,ANKRD35:NM_144698:exon10:c.1032delA:p.L344fs
ANKS4B	chr16:21261417..21261418	exonic	.	frameshift deletion	ANKS4B:NM_145865:exon2:c.531delG:p.K177fs
ANKUB1	chr3:149485444..149485445	exonic	.	frameshift deletion	ANKUB1:NM_001144960:exon5:c.1004delG:p.G335fs
ANKZF1	chr2:220098852..220098855	exonic	.	frameshift deletion	ANKZF1:NM_001282792:exon6:c.419_419del:p.E140fs,ANKZF1:NM_001042410:exon9:c.1049_1049del:p.E350fs,ANKZF1:NM_018089:exon9:c.1049_1049del:p.E350fs
ANO5	chr11:22272496	splicing	NM_001142649:exon12:c.1117-1G>A,NM_213599:exon12:c.1120-1G>A	.	.
ANXA3	chr4:79525461	exonic	.	stopgain	ANXA3:NM_005139:exon12:c.C820T:p.R274X
AOX1	chr2:201507332	splicing	NM_001159:exon25:c.2656-1G>C	.	.
AP1G2	chr14:24035176	exonic	.	frameshift insertion	AP1G2:NM_001282475:exon4:c.277_278insG:p.H93fs
AP3B2	chr15:83348982	splicing	NM_001278512:exon9:c.1056-1G>A,NM_001278511:exon8:c.960-1G>A,NM_004644:exon9:c.1056-1G>A	.	.
APBB3	chr5:139940988	exonic	.	frameshift insertion	APBB3:NM_006051:exon8:c.814_815insTGCT:p.S272fs,APBB3:NM_133172:exon8:c.808_809insTGCT:p.S270fs,APBB3:NM_133173:exon8:c.793_794insTGCT:p.S265fs,APBB3:NM_133174:exon8:c.787_788insTGCT:p.S263fs
APMAP	chr20:24964633	exonic	.	stopgain	APMAP:NM_020531:exon2:c.C118T:p.R40X
APPL1	chr3:57276171	splicing	NM_012096:exon6:c.415+1G>A	.	.
AQP7	chr9:33386413..33386415	exonic	.	frameshift deletion	AQP7:NM_001170:exon5:c.393_394del:p.Y131fs
AQP8	chr16:25232833	exonic	.	frameshift insertion	AQP8:NM_001169:exon3:c.316_317insACCTGGTG:p.N106fs
ARAP3	chr5:141033726	exonic	.	stopgain	ARAP3:NM_022481:exon33:c.C4426T:p.Q1476X
ARHGAP28	chr18:6912142	exonic	.	stopgain	ARHGAP28:NM_001010000:exon17:c.C1702T:p.Q568X
ARHGAP39	chr8:145763153	exonic	.	stopgain	ARHGAP39:NM_025251:exon8:c.A2566T:p.K856X
ARHGEF4	chr2:131688829	exonic	.	frameshift insertion	ARHGEF4:NM_032995:exon2:c.300dupG:p.K100fs,ARHGEF4:NM_015320:exon3:c.300dupG:p.K100fs
ARID3C	chr9:34622395	exonic	.	stopgain	ARID3C:NM_001017363:exon5:c.C997T:p.R333X
ARMC4	chr10:28273208	exonic	.	stopgain	ARMC4:NM_001290020:exon5:c.T587A:p.L196X,ARMC4:NM_018076:exon5:c.T587A:p.L196X
ARSD	chrX:2833605	exonic	.	stopgain	ARSD:NM_001669:exon6:c.G992A:p.W331X,ARSD:NM_009589:exon6:c.G992A:p.W331X
ASAH1	chr8:17919861..17919884	exonic	.	frameshift deletion	ASAH1:NM_001127505:exon8:c.534_556del:p.P178fs,ASAH1:NM_004315:exon8:c.600_622del:p.P200fs,ASAH1:NM_177924:exon8:c.552_574del:p.P184fs
ASB8	chr12:48547314	splicing	.	.	.
ASCL1	chr12:103352157	exonic	.	frameshift insertion	ASCL1:NM_004316:exon1:c.135_136insC:p.A45fs
ATG16L2	chr11:72539495	exonic	.	stopgain	ATG16L2:NM_033388:exon15:c.C1564T:p.R522X
ATG2B	chr14:96798947..96798949	exonic	.	frameshift deletion	ATG2B:NM_018036:exon9:c.1251_1252del:p.H417fs
ATP13A1	chr19:19767862	exonic	.	stopgain	ATP13A1:NM_020410:exon5:c.C847T:p.Q283X
ATXN2	chr12:112036793..112036794	exonic	.	frameshift deletion	ATXN2:NM_002973:exon1:c.525delG:p.Q175fs
ATXN2	chr12:112036795..112036797	exonic	.	frameshift deletion	ATXN2:NM_002973:exon1:c.522_523del:p.Q174fs
BCHE	chr3:165491272	exonic	.	stopgain	BCHE:NM_000055:exon4:c.G1707A:p.W569X
BCLAF1	chr6:136599597	exonic	.	stopgain	BCLAF1:NM_001077440:exon4:c.C416G:p.S139X,BCLAF1:NM_001077441:exon4:c.C422G:p.S141X,BCLAF1:NM_001301038:exon4:c.C416G:p.S139X,BCLAF1:NM_014739:exon4:c.C422G:p.S141X
BEAN1	chr16:66514643	exonic	.	frameshift insertion	BEAN1:NM_001136106:exon4:c.269dupC:p.T90fs,BEAN1:NM_001178020:exon5:c.596dupC:p.T199fs
BHLHE41	chr12:26275010	exonic	.	stopgain	BHLHE41:NM_030762:exon5:c.G1438T:p.E480X
BIVM-ERCC5	chr13:103513977	exonic	.	stopgain	ERCC5:NM_000123:exon7:c.C793T:p.Q265X,BIVM-ERCC5:NM_001204425:exon15:c.C2155T:p.Q719X
BNIP3	chr10:133786536	splicing	NM_004052:exon3:c.282+2T>C	.	.
C10orf107	chr10:63445890	exonic	.	stopgain	C10orf107:NM_173554:exon3:c.G162A:p.W54X
C11orf94	chr11:45928759	exonic	.	frameshift insertion	C11orf94:NM_001080446:exon1:c.37dupG:p.A13fs
C11orf94	chr11:45928209	exonic	.	stopgain	C11orf94:NM_001080446:exon3:c.C208T:p.R70X
C14orf159	chr14:91647665..91647666	exonic	.	stopgain	C14orf159:NM_001102368:exon8:c.867delC:p.Y289X,C14orf159:NM_001286471:exon8:c.852delC:p.Y284X,C14orf159:NM_024952:exon8:c.852delC:p.Y284X,C14orf159:NM_001102367:exon9:c.852delC:p.Y284X,C14orf159:NM_001102366:exon10:c.852delC:p.Y284X,C14orf159:NM_001102369:exon10:c.816delC:p.Y272X,C14orf159:NM_001286472:exon10:c.867delC:p.Y289X,C14orf159:NM_001286470:exon11:c.867delC:p.Y289X
C14orf80	chr14:105957449	exonic	.	stopgain	C14orf80:NM_001134877:exon2:c.C10T:p.Q4X,C14orf80:NM_001198983:exon2:c.C10T:p.Q4X
C16orf13	chr16:685752	exonic	.	stopgain	C16orf13:NM_001040160:exon2:c.C220T:p.Q74X,C16orf13:NM_001040165:exon2:c.C220T:p.Q74X,C16orf13:NM_001288710:exon2:c.C220T:p.Q74X,C16orf13:NM_032366:exon2:c.C220T:p.Q74X
C16orf13	chr16:685311	exonic	.	stopgain	C16orf13:NM_001040162:exon2:c.C227G:p.S76X
C16orf62	chr16:19693580	exonic	.	stopgain	C16orf62:NM_001300743:exon25:c.C2383T:p.R795X,C16orf62:NM_020314:exon28:c.C2662T:p.R888X
C16orf71	chr16:4797588..4797598	exonic	.	frameshift deletion	C16orf71:NM_139170:exon9:c.1526_1535del:p.A509fs
C16orf71	chr16:4793042	splicing	NM_139170:exon5:c.784-2A>T	.	.
C19orf44	chr19:16611654..16611662	exonic	.	frameshift deletion	C19orf44:NM_001288834:exon2:c.52_59del:p.F18fs,C19orf44:NM_032207:exon2:c.52_59del:p.F18fs
C1D	chr2:68274452	splicing	.	.	.
C1orf116	chr1:207195389	exonic	.	frameshift insertion	C1orf116:NM_001083924:exon3:c.981dupC:p.C328fs,C1orf116:NM_023938:exon4:c.1719dupC:p.C574fs
C1orf116	chr1:207195389	exonic	.	frameshift insertion	C1orf116:NM_001083924:exon3:c.981dupC:p.C328fs,C1orf116:NM_023938:exon4:c.1719dupC:p.C574fs
C1orf127	chr1:11015136	exonic	.	stopgain	C1orf127:NM_001170754:exon9:c.C886T:p.R296X
C1RL	chr12:7249553..7249555	exonic	.	frameshift deletion	C1RL:NM_001297640:exon5:c.770_771del:p.V257fs,C1RL:NM_001297642:exon6:c.943_944del:p.*315fs,C1RL:NM_016546:exon6:c.896_897del:p.V299fs
C21orf59	chr21:33974656	exonic	.	stopgain	C21orf59:NM_021254:exon6:c.C688T:p.R230X
C2orf71	chr2:29294037..29294038	exonic	.	frameshift deletion	C2orf71:NM_001029883:exon1:c.3090delC:p.P1030fs
C2orf71	chr2:29293458	splicing	NM_001029883:exon1:c.3668+2T>A	.	.
C5orf34	chr5:43506239..43506249	exonic	.	frameshift deletion	C5orf34:NM_198566:exon4:c.533_542del:p.G178fs
C6orf223	chr6:43970821	exonic	.	frameshift insertion	C6orf223:NM_153246:exon4:c.687_688insTCCGCGGCGC:p.S229fs
C7	chr5:40981534	exonic	.	stopgain	C7:NM_000587:exon18:c.C2391A:p.C797X
C8orf89	chr8:74153729	exonic	.	stopgain	C8orf89:NM_001243237:exon4:c.C449A:p.S150X
C9orf172	chr9:139741541	exonic	.	frameshift insertion	C9orf172:NM_001080482:exon1:c.2675_2676insGC:p.R892fs
CABS1	chr4:71201802..71201803	exonic	.	frameshift deletion	CABS1:NM_033122:exon1:c.1047delA:p.T349fs
CABS1	chr4:71201442	exonic	.	frameshift insertion	CABS1:NM_033122:exon1:c.686_687insT:p.P229fs
CACNA1H	chr16:1252306..1252308	exonic	.	frameshift deletion	CACNA1H:NM_001005407:exon9:c.1857_1858del:p.S619fs,CACNA1H:NM_021098:exon9:c.1857_1858del:p.S619fs
CACNA1S	chr1:201081419	exonic	.	stopgain	CACNA1S:NM_000069:exon1:c.A49T:p.K17X
CACNA2D4	chr12:1910208	splicing	NM_172364:exon31:c.2868+1G>A	.	.
CAMKK2	chr12:121711951	exonic	.	frameshift insertion	CAMKK2:NM_001270486:exon1:c.378_379insGTCCCTG:p.P127fs,CAMKK2:NM_001270485:exon2:c.378_379insGTCCCTG:p.P127fs,CAMKK2:NM_006549:exon2:c.378_379insGTCCCTG:p.P127fs,CAMKK2:NM_153499:exon2:c.378_379insGTCCCTG:p.P127fs,CAMKK2:NM_153500:exon2:c.378_379insGTCCCTG:p.P127fs,CAMKK2:NM_172214:exon2:c.378_379insGTCCCTG:p.P127fs,CAMKK2:NM_172215:exon2:c.378_379insGTCCCTG:p.P127fs,CAMKK2:NM_172216:exon2:c.378_…
CAP2	chr6:17543375..17543404	splicing	.	.	.
CAPN13	chr2:30974079..30974081	exonic	.	frameshift deletion	CAPN13:NM_144575:exon11:c.1124_1125del:p.V375fs
CAPN8	chr1:223716469	splicing	NM_001143962:exon16:c.1762+1G>A	.	.
CASS4	chr20:55020955	splicing	NM_001164116:exon4:c.460-1G>A,NM_020356:exon3:c.460-1G>A,NM_001164115:exon3:c.460-1G>A,NM_001164114:exon3:c.298-1G>A	.	.
CATSPERD	chr19:5754257	splicing	NM_152784:exon13:c.1278+1G>A	.	.
CCDC102B	chr18:66504194..66504195	exonic	.	frameshift deletion	CCDC102B:NM_024781:exon2:c.195delC:p.N65fs,CCDC102B:NM_001093729:exon4:c.195delC:p.N65fs
CCDC108	chr2:219895477..219895478	exonic	.	frameshift deletion	CCDC108:NM_001278296:exon8:c.899delT:p.L300fs,CCDC108:NM_001278295:exon9:c.1061delT:p.L354fs,CCDC108:NM_194302:exon9:c.1094delT:p.L365fs
CCDC146	chr7:76871189	exonic	.	stopgain	CCDC146:NM_020879:exon4:c.G421T:p.E141X
CCDC157	chr22:30765549..30765550	exonic	.	frameshift deletion	CCDC157:NM_001017437:exon4:c.378delC:p.S126fs
CCDC168	chr13:103397714	exonic	.	frameshift insertion	CCDC168:NM_001146197:exon4:c.5332dupA:p.T1778fs
CCDC175	chr14:59977411..59977412	exonic	.	frameshift deletion	CCDC175:NM_001164399:exon19:c.2257delG:p.E753fs
CCDC30	chr1:43076730	exonic	.	stopgain	CCDC30:NM_001080850:exon10:c.C1465T:p.R489X
CCDC39	chr3:180337727	exonic	.	frameshift insertion	CCDC39:NM_181426:exon15:c.2029_2030insGG:p.E677fs
CCDC40	chr17:78059799..78059800	splicing	NM_001243342:exon14:c.2236-2A>-,NM_017950:exon14:c.2236-2A>-	.	.
CCDC67	chr11:93118642	exonic	.	stopgain	CCDC67:NM_181645:exon8:c.C868T:p.R290X
CCDC84	chr11:118881964	exonic	.	stopgain	CCDC84:NM_198489:exon5:c.C484T:p.R162X
CCR1	chr3:46244763	exonic	.	stopgain	CCR1:NM_001295:exon2:c.G1042T:p.E348X
CD163L1	chr12:7528192	splicing	NM_174941:exon11:c.2687-1G>A,NM_001297650:exon11:c.2717-1G>A	.	.
CD300C	chr17:72540907	exonic	.	stopgain	CD300C:NM_006678:exon2:c.C241T:p.R81X
CD38	chr4:15818184	exonic	.	stopgain	CD38:NM_001775:exon2:c.C284A:p.S95X
CDC42BPG	chr11:64594871..64594873	splicing	.	.	.
CDCP2	chr1:54605512..54605513	exonic	.	stopgain	CDCP2:NM_201546:exon4:c.1030delG:p.V344X
CDHR1	chr10:85968509	exonic	.	stopgain	CDHR1:NM_001171971:exon12:c.C1192T:p.Q398X,CDHR1:NM_033100:exon12:c.C1192T:p.Q398X
CDHR2	chr5:176002583	splicing	NM_001171976:exon10:c.844+1G>C,NM_017675:exon10:c.844+1G>C	.	.
CDK14	chr7:90419885..90419886	splicing	NM_001287135:exon5:c.465-2A>-,NM_012395:exon4:c.411-2A>-,NM_001287136:exon4:c.327-2A>-,NM_001287137:exon3:c.78-2A>-	.	.
CDK5RAP2	chr9:123301317	splicing	NM_018249:exon6:c.507+2C>A,NM_001272039:exon6:c.507+2C>A,NM_001011649:exon6:c.507+2C>A	.	.
CDKL2	chr4:76530804	exonic	.	stopgain	CDKL2:NM_003948:exon5:c.G557A:p.W186X
CDKN2B	chr9:22008762	exonic	.	frameshift insertion	CDKN2B:NM_078487:exon1:c.190dupG:p.A64fs
CELF6	chr15:72581630	splicing	NM_052840:exon8:c.881-2A>G,NM_001172684:exon8:c.881-2A>G	.	.
CEP128	chr14:80971303	exonic	.	stopgain	CEP128:NM_152446:exon23:c.C3133T:p.Q1045X
CEP135	chr4:56886945	exonic	.	stopgain	CEP135:NM_025009:exon24:c.C3319T:p.R1107X
CEP70	chr3:138251414	splicing	NM_024491:exon8:c.636-2A>G,NM_001288964:exon8:c.582-2A>G,NM_001288965:exon7:c.576-2A>G,NM_001288967:exon4:c.180-2A>G,NM_001288966:exon8:c.636-2A>G	.	.
CFAP57	chr1:43681025	exonic	.	stopgain	CFAP57:NM_001195831:exon12:c.C2029T:p.R677X
CFAP61	chr20:20079446	exonic	.	stopgain	CFAP61:NM_001167816:exon7:c.C847T:p.R283X,CFAP61:NM_015585:exon8:c.C847T:p.R283X
CFAP74	chr1:1920084	exonic	.	stopgain	CFAP74:NM_001080484:exon4:c.G163T:p.E55X
CFAP74	chr1:1891448..1891450	exonic	.	frameshift deletion	CFAP74:NM_001080484:exon15:c.1714_1715del:p.L572fs
CFAP74	chr1:1900247	exonic	.	frameshift deletion	CFAP74:NM_001080484:exon11:c.1072del:p.R358fs
CFD	chr19:859710..859712	exonic	.	frameshift deletion	CFD:NM_001928:exon1:c.22_23del:p.A8fs
CFD	chr19:859713	exonic	.	frameshift insertion	CFD:NM_001928:exon1:c.24_25insAG:p.A8fs
CHI3L1	chr1:203149605..203149607	exonic	.	frameshift deletion	CHI3L1:NM_001276:exon8:c.885_886del:p.A295fs
CIDEB	chr14:24775194..24775196	exonic	.	frameshift deletion	CIDEB:NM_014430:exon6:c.484_485del:p.M162fs
CILP	chr15:65500102..65500104	splicing	.	.	.
CISH	chr3:50645428	exonic	.	frameshift insertion	CISH:NM_145071:exon3:c.386dupT:p.V129fs,CISH:NM_013324:exon4:c.437dupT:p.V146fs
CLCA1	chr1:86964260	exonic	.	frameshift insertion	CLCA1:NM_001285:exon13:c.2120dupT:p.I707fs
CLCNKB	chr1:16375075..16375076	exonic	.	frameshift deletion	CLCNKB:NM_000085:exon7:c.654delC:p.S218fs
CLEC4F	chr2:71043124	splicing	NM_001258027:exon4:c.1387+2T>C,NM_173535:exon4:c.1387+2T>C	.	.
CLEC4F	chr2:71036926	exonic	.	stopgain	CLEC4F:NM_001258027:exon6:c.G1603T:p.E535X,CLEC4F:NM_173535:exon6:c.G1603T:p.E535X
CLNK	chr4:10586550	splicing	NM_052964:exon4:c.112+1G>A	.	.
CLPSL1	chr6:35755694	exonic	.	stopgain	CLPSL1:NM_001010886:exon3:c.T273A:p.C91X
CNGA1	chr4:47954599	splicing	NM_001142564:exon3:c.326+1G>A,NM_000087:exon4:c.119+1G>A	.	.
COL11A1	chr1:103491076	splicing	NM_001854:exon7:c.990+1G>A,NM_001190709:exon6:c.873+1G>A,NM_080629:exon7:c.1026+1G>A	.	.
COL24A1	chr1:86591709	exonic	.	stopgain	COL24A1:NM_152890:exon3:c.C310T:p.Q104X
COPRS	chr17:30183816	splicing	NM_018405:exon2:c.166+2C>G	.	.
COQ2	chr4:84193239	splicing	NM_015697:exon4:c.778+1G>A	.	.
CPA4	chr7:129948174	exonic	.	stopgain	CPA4:NM_001163446:exon7:c.C631T:p.R211X,CPA4:NM_016352:exon8:c.C730T:p.R244X
CPNE1	chr20:34220479..34220480	exonic	.	frameshift deletion	CPNE1:NM_001198863:exon3:c.268delG:p.D90fs,CPNE1:NM_003915:exon3:c.283delG:p.D95fs,CPNE1:NM_152925:exon3:c.268delG:p.D90fs,CPNE1:NM_152926:exon3:c.268delG:p.D90fs,CPNE1:NM_152927:exon4:c.268delG:p.D90fs,CPNE1:NM_152928:exon4:c.268delG:p.D90fs
CPQ	chr8:98078339	exonic	.	stopgain	CPQ:NM_016134:exon7:c.G1156T:p.E386X
CRCT1	chr1:152487914	exonic	.	stopgain	CRCT1:NM_019060:exon2:c.C55T:p.Q19X
CRIPAK	chr4:1388593..1388622	exonic	.	frameshift deletion	CRIPAK:NM_175918:exon1:c.295_323del:p.H99fs
CRIPAK	chr4:1388593..1388622	exonic	.	frameshift deletion	CRIPAK:NM_175918:exon1:c.295_323del:p.H99fs
CRIPAK	chr4:1388460..1388524	exonic	.	frameshift deletion	CRIPAK:NM_175918:exon1:c.162_225del:p.R54fs
CRISPLD1	chr8:75941664	exonic	.	stopgain	CRISPLD1:NM_001286777:exon12:c.C805T:p.R269X,CRISPLD1:NM_001286778:exon13:c.C799T:p.R267X,CRISPLD1:NM_031461:exon14:c.C1363T:p.R455X
CSN2	chr4:70826662	splicing	NM_001891:exon1:c.51+1G>T	.	.
CSN3	chr4:71110591	splicing	NM_005212:exon2:c.54+1G>T	.	.
CSPP1	chr8:68070697..68070699	exonic	.	frameshift deletion	CSPP1:NM_001291339:exon15:c.1208_1209del:p.Q403fs,CSPP1:NM_024790:exon18:c.2243_2244del:p.Q748fs
CST1	chr20:23731497	exonic	.	stopgain	CST1:NM_001898:exon1:c.C7T:p.Q3X
CSTF3	chr11:33124712..33124725	exonic	.	frameshift deletion	CSTF3:NM_001326:exon9:c.591_603del:p.I197fs
CTDP1	chr18:77456057..77456058	exonic	.	frameshift deletion	CTDP1:NM_001202504:exon3:c.123delG:p.M41fs,CTDP1:NM_004715:exon3:c.480delG:p.M160fs,CTDP1:NM_048368:exon3:c.480delG:p.M160fs
CTSH	chr15:79228060..79228061	exonic	.	frameshift deletion	CTSH:NM_004390:exon4:c.261delT:p.F87fs
CUBN	chr10:16967378..16967379	exonic	.	frameshift deletion	CUBN:NM_001081:exon43:c.6507delT:p.P2169fs
CUL7	chr6:43008017..43008019	exonic	.	frameshift deletion	CUL7:NM_001168370:exon22:c.4421_4422del:p.S1474fs,CUL7:NM_014780:exon22:c.4169_4170del:p.S1390fs
CUL7	chr6:43013784	exonic	.	frameshift insertion	CUL7:NM_001168370:exon13:c.2957_2958insTACATGCC:p.P986fs,CUL7:NM_014780:exon13:c.2705_2706insTACATGCC:p.P902fs
CXCL3	chr4:74904028..74904029	exonic	.	frameshift deletion	CXCL3:NM_002090:exon2:c.202delC:p.H68fs
CYB5RL	chr1:54661163	exonic	.	stopgain	CYB5RL:NM_001031672:exon3:c.C127T:p.R43X
CYP27A1	chr2:219679182	splicing	NM_000784:exon7:c.1263+1G>A	.	.
CYP3A7	chr7:99328777	splicing	NM_000765:exon2:c.72-2A>G;NM_001256497:exon2:c.72-2A>G	.	.
CYP3A7-CYP3AP1	chr7:99328777	splicing	NM_000765:exon2:c.72-2A>G;NM_001256497:exon2:c.72-2A>G	.	.
CYP4F8	chr19:15734508	splicing	NM_007253:exon8:c.918-1G>C	.	.
DBF4B	chr17:42815746	splicing	NM_025104:exon9:c.668-1G>A;NM_145663:exon9:c.668-1G>A	.	.
DBX1	chr11:20178746	exonic	.	stopgain	DBX1:NM_001029865:exon3:c.G509A:p.W170X
DCANP1	chr5:134782555	exonic	.	stopgain	DCANP1:NM_130848:exon1:c.C244T:p.R82X
DCDC5	chr11:30921191	splicing	NM_020869:exon15:c.1976-2A>G	.	.
DCHS2	chr4:155163792	splicing	NM_017639:exon22:c.5707+2T>C	.	.
DCUN1D2	chr13:114113710..114113711	exonic	.	frameshift deletion	DCUN1D2:NM_001014283:exon6:c.616delA:p.R206fs
DDIAS	chr11:82644387	exonic	.	frameshift insertion	DDIAS:NM_145018:exon6:c.2008dupG:p.Y669fs
DEFB119	chr20:29965147	exonic	.	stopgain	DEFB119:NM_153289:exon2:c.C157T:p.Q53X
DENND6B	chr22:50752886	exonic	.	frameshift insertion	DENND6B:NM_001001794:exon12:c.1014dupT:p.I339fs
DFNA5	chr7:24749952..24749953	exonic	.	frameshift deletion	DFNA5:NM_001127454:exon5:c.260delA:p.D87fs,DFNA5:NM_001127453:exon6:c.752delA:p.D251fs,DFNA5:NM_004403:exon6:c.752delA:p.D251fs
DHRS7B	chr17:21030288..21030290	exonic	.	frameshift deletion	DHRS7B:NM_015510:exon1:c.5_6del:p.V2fs
DISC1	chr1:231829680..231829681	exonic	.	frameshift deletion	DISC1:NM_001012957:exon2:c.177delA:p.P59fs,DISC1:NM_001012958:exon2:c.177delA:p.P59fs,DISC1:NM_001012959:exon2:c.177delA:p.P59fs,DISC1:NM_001164537:exon2:c.177delA:p.P59fs,DISC1:NM_001164538:exon2:c.177delA:p.P59fs,DISC1:NM_001164539:exon2:c.177delA:p.P59fs,DISC1:NM_001164540:exon2:c.177delA:p.P59fs,DISC1:NM_001164541:exon2:c.177delA:p.P59fs,DISC1:NM_001164542:exon2:c.177delA:p.P59fs,DISC1:NM_001…
DMBT1	chr10:124402785..124402789	exonic	.	frameshift deletion	DMBT1:NM_004406:exon40:c.5230_5233del:p.S1744fs,DMBT1:NM_017579:exon52:c.7084_7087del:p.S2362fs,DMBT1:NM_007329:exon53:c.7114_7117del:p.S2372fs
DMBT1	chr10:124402781	exonic	.	frameshift insertion	DMBT1:NM_004406:exon40:c.5225_5226insG:p.P1742fs,DMBT1:NM_017579:exon52:c.7079_7080insG:p.P2360fs,DMBT1:NM_007329:exon53:c.7109_7110insG:p.P2370fs
DNAAF3	chr19:55677885	exonic	.	stopgain	DNAAF3:NM_001256714:exon1:c.G132A:p.W44X,DNAAF3:NM_178837:exon1:c.G132A:p.W44X
DNAH11	chr7:21847665	exonic	.	stopgain	DNAH11:NM_001277115:exon63:c.A10330T:p.K3444X
DNAH17	chr17:76488714	splicing	NM_173628:exon42:c.6541+1G>A	.	.
DNAH3	chr16:21145749	exonic	.	stopgain	DNAH3:NM_017539:exon7:c.G913T:p.E305X
DNAH6	chr2:85043208	splicing	NM_001370:exon76:c.12373+1G>A	.	.
DNAJA4	chr15:78572656	exonic	.	stopgain	DNAJA4:NM_001130182:exon7:c.C1048T:p.R350X,DNAJA4:NM_001130183:exon7:c.C967T:p.R323X,DNAJA4:NM_018602:exon8:c.C1135T:p.R379X
DNAJC10	chr2:183616513	splicing	NM_018981:exon15:c.1434+1G>A,NM_001271581:exon14:c.1296+1G>A	.	.
DNAJC18	chr5:138764374	splicing	NM_152686:exon3:c.228-2->T	.	.
DNAJC21	chr5:34936368	exonic	.	frameshift insertion	DNAJC21:NM_001012339:exon4:c.436dupA:p.D145fs,DNAJC21:NM_001348420:exon4:c.436dupA:p.D145fs,DNAJC21:NM_194283:exon4:c.436dupA:p.D145fs
DNASE2B	chr1:84874153	exonic	.	stopgain	DNASE2B:NM_021233:exon3:c.G337T:p.G113X
DNHD1	chr11:6587624..6587625	splicing	NM_144666:exon34:c.11206+2T>-	.	.
DNHD1	chr11:6554950	exonic	.	stopgain	DNHD1:NM_144666:exon14:c.C2545T:p.R849X
DNHD1	chr11:6569574	exonic	.	frameshift insertion	DNHD1:NM_144666:exon23:c.7041dupC:p.G2347fs
DOCK6	chr19:11353819	exonic	.	stopgain	DOCK6:NM_020812:exon13:c.C1396T:p.R466X
DOK5	chr20:53205224	splicing	NM_018431:exon4:c.290-2A>G	.	.
DPP4	chr2:162881397	exonic	.	stopgain	DPP4:NM_001935:exon11:c.C940T:p.Q314X
DRAM2	chr1:111661451	exonic	.	frameshift deletion	DRAM2:NM_001349889:exon7:c.278delT:p.F93fs,DRAM2:NM_001349885:exon8:c.668delT:p.F223fs,DRAM2:NM_001349887:exon8:c.398delT:p.F133fs,DRAM2:NM_001349890:exon8:c.278delT:p.F93fs,DRAM2:NM_001349892:exon8:c.278delT:p.F93fs,DRAM2:NM_001349893:exon8:c.278delT:p.F93fs,DRAM2:NM_178454:exon8:c.668delT:p.F223fs,DRAM2:NM_001349881:exon9:c.668delT:p.F223fs,DRAM2:NM_001349882:exon9:c.668delT:p.F223fs,DRAM2:NM_0…
DSEL	chr18:65181748..65181749	exonic	.	frameshift deletion	DSEL:NM_032160:exon2:c.127delG:p.A43fs
DSP	chr6:7578696	splicing	NM_004415:exon22:c.2986-1G>A,NM_001008844:exon22:c.2986-1G>A	.	.
DYNC2H1	chr11:103047077..103047078	exonic	.	frameshift deletion	DYNC2H1:NM_001080463:exon37:c.5789delA:p.E1930fs,DYNC2H1:NM_001377:exon37:c.5789delA:p.E1930fs
ECE2	chr3:184008925	exonic	.	stopgain	ECE2:NM_001037324:exon16:c.C1845G:p.Y615X,ECE2:NM_001100120:exon17:c.C2070G:p.Y690X,ECE2:NM_001100121:exon17:c.C1932G:p.Y644X,ECE2:NM_014693:exon17:c.C2286G:p.Y762X
EDIL3	chr5:83550032	splicing	NM_005711:exon2:c.68-2A>G,NM_001278642:exon2:c.68-2A>G	.	.
EDN2	chr1:41945139	exonic	.	stopgain	EDN2:NM_001302269:exon4:c.C379T:p.R127X,EDN2:NM_001956:exon5:c.C478T:p.R160X
EFCAB9	chr5:171630305..171630309	exonic	.	frameshift deletion	EFCAB9:NM_001171183:exon4:c.551_554del:p.G184fs
EFHB	chr3:19959820	exonic	.	stopgain	EFHB:NM_144715:exon4:c.C1081T:p.R361X
EFNA4	chr1:155041385	exonic	.	stopgain	EFNA4:NM_005227:exon4:c.C526T:p.R176X
EGR4	chr2:73520689	exonic	.	frameshift insertion	EGR4:NM_001965:exon1:c.65dupG:p.G22fs
EGR4	chr2:73520689	exonic	.	frameshift insertion	EGR4:NM_001965:exon1:c.65dupG:p.G22fs
EIF4EBP3	chr5:139928660	exonic	.	stopgain	ANKHD1-EIF4EBP3:NM_020690:exon35:c.C7849T:p.R2617X
ELMO3	chr16:67237127	splicing	NM_024712:exon17:c.1939+1G>A	.	.
ELOVL3	chr10:103988295..103988297	exonic	.	frameshift deletion	ELOVL3:NM_152310:exon3:c.356_357del:p.V119fs
ELP3	chr8:28017842	exonic	.	stopgain	ELP3:NM_001284224:exon11:c.C997T:p.R333X,ELP3:NM_001284225:exon11:c.C997T:p.R333X,ELP3:NM_001284220:exon12:c.C1138T:p.R380X,ELP3:NM_001284226:exon12:c.C1078T:p.R360X,ELP3:NM_001284222:exon13:c.C1312T:p.R438X,ELP3:NM_018091:exon13:c.C1354T:p.R452X
EME2	chr16:1825917..1825919	exonic	.	frameshift deletion	EME2:NM_001257370:exon7:c.900_901del:p.F300fs
EML2	chr19:46124835..46124852	exonic	.	frameshift deletion	EML2:NM_012155:exon10:c.885_901del:p.G295fs,EML2:NM_001193268:exon13:c.1488_1504del:p.G496fs,EML2:NM_001193269:exon13:c.1326_1342del:p.G442fs
EML6	chr2:55056545	exonic	.	stopgain	EML6:NM_001039753:exon6:c.C778T:p.R260X
ENKD1	chr16:67700080	exonic	.	stopgain	ENKD1:NM_032140:exon2:c.C174A:p.C58X
ENPP1	chr6:132179875	exonic	.	stopgain	ENPP1:NM_006208:exon7:c.C783G:p.Y261X
EPPIN	chr20:44171445	exonic	.	stopgain	EPPIN-WFDC6:NM_001198986:exon3:c.T285G:p.Y95X,EPPIN:NM_020398:exon3:c.T285G:p.Y95X
EPPIN-WFDC6	chr20:44171445	exonic	.	stopgain	EPPIN-WFDC6:NM_001198986:exon3:c.T285G:p.Y95X,EPPIN:NM_020398:exon3:c.T285G:p.Y95X
ERBB4	chr2:212285320..212285328	exonic	.	frameshift deletion	ERBB4:NM_001042599:exon25:c.2973_2980del:p.D991fs,ERBB4:NM_005235:exon25:c.2973_2980del:p.D991fs
ERCC3	chr2:128028924	exonic	.	stopgain	ERCC3:NM_000122:exon12:c.C1933T:p.R645X
ERCC5	chr13:103513977	exonic	.	stopgain	ERCC5:NM_000123:exon7:c.C793T:p.Q265X,BIVM-ERCC5:NM_001204425:exon15:c.C2155T:p.Q719X
ERCC6	chr10:50732182	exonic	.	stopgain	ERCC6:NM_000124:exon5:c.G1294T:p.E432X,ERCC6-PGBD3:NM_001277058:exon5:c.G1294T:p.E432X,ERCC6-PGBD3:NM_001277059:exon5:c.G1294T:p.E432X
ERCC6-PGBD3	chr10:50732182	exonic	.	stopgain	ERCC6:NM_000124:exon5:c.G1294T:p.E432X,ERCC6-PGBD3:NM_001277058:exon5:c.G1294T:p.E432X,ERCC6-PGBD3:NM_001277059:exon5:c.G1294T:p.E432X
ERGIC3	chr20:34145234	exonic	.	stopgain	ERGIC3:NM_015966:exon13:c.C1111T:p.R371X,ERGIC3:NM_198398:exon14:c.C1126T:p.R376X
ESYT3	chr3:138183346	exonic	.	stopgain	ESYT3:NM_031913:exon9:c.G1075T:p.E359X
EXD1	chr15:41507990	exonic	.	stopgain	EXD1:NM_152596:exon4:c.C256T:p.Q86X,EXD1:NM_001286441:exon6:c.C430T:p.Q144X
EXOSC3	chr9:37784717	splicing	NM_016042:exon1:c.324+1G>T,NM_001002269:exon1:c.324+1G>T	.	.
FADS2	chr11:61583796	exonic	.	stopgain	FADS2:NM_001281501:exon1:c.C39A:p.C13X
FAM111B	chr11:58893220..58893224	exonic	.	frameshift deletion	FAM111B:NM_001142704:exon2:c.1561_1564del:p.K521fs,FAM111B:NM_001142703:exon3:c.1561_1564del:p.K521fs,FAM111B:NM_198947:exon4:c.1651_1654del:p.K551fs
FAM120AOS	chr9:96212851..96212852	exonic	.	frameshift deletion	FAM120AOS:NM_198841:exon2:c.593delG:p.R198fs
FAM124B	chr2:225265879..225265881	exonic	.	frameshift deletion	FAM124B:NM_001122779:exon1:c.605_606del:p.S202fs,FAM124B:NM_024785:exon1:c.605_606del:p.S202fs
FAM129C	chr19:17654423	exonic	.	stopgain	FAM129C:NM_001098524:exon13:c.G1630T:p.E544X,FAM129C:NM_173544:exon13:c.G1630T:p.E544X
FAM167A	chr8:11282121	exonic	.	stopgain	FAM167A:NM_053279:exon3:c.C406T:p.Q136X
FAM173B	chr5:10227654	exonic	.	stopgain	FAM173B:NM_001258388:exon4:c.G550T:p.E184X,FAM173B:NM_199133:exon5:c.G601T:p.E201X
FAM174B	chr15:93173517	exonic	.	stopgain	FAM174B:NM_207446:exon2:c.C403T:p.R135X
FAM175B	chr10:126523218..126523219	exonic	.	frameshift deletion	FAM175B:NM_032182:exon9:c.927delT:p.S309fs
FAM178B	chr2:97637744..97637745	exonic	.	frameshift deletion	FAM178B:NM_001122646:exon3:c.457delG:p.E153fs
FAM186A	chr12:50724384	exonic	.	stopgain	FAM186A:NM_001145475:exon7:c.C7006T:p.R2336X
FAM188B	chr7:30878933	splicing	NM_032222:exon8:c.1356+1G>A	.	.
FAM20C	chr7:286468	exonic	.	stopgain	FAM20C:NM_020223:exon4:c.951_952insGACAGGTGAGCCCTTCCTTCCTCCCTCCATCCGC:p.L317_D318delinsLDRX
FAM227A	chr22:39034750	splicing	NM_001013647:exon5:c.372+1G>T,NM_001291030:exon5:c.93+1G>T	.	.
FAM229A	chr1:32827044..32827045	exonic	.	frameshift deletion	FAM229A:NM_001167676:exon3:c.373delC:p.R125fs
FAM71E2	chr19:55874314..55874315	exonic	.	frameshift deletion	FAM71E2:NM_001145402:exon1:c.120delG:p.P40fs
FANCC	chr9:97873784	exonic	.	stopgain	FANCC:NM_000136:exon13:c.C1290A:p.Y430X,FANCC:NM_001243743:exon13:c.C1290A:p.Y430X,FANCC:NM_001243744:exon13:c.C1290A:p.Y430X
FBXL6	chr8:145581287	splicing	NM_012162:exon2:c.575+1G>T,NM_024555:exon2:c.575+1G>T	.	.
FBXW9	chr19:12802257	exonic	.	frameshift insertion	FBXW9:NM_032301:exon4:c.689_690insTG:p.W230fs
FCER1A	chr1:159275869	exonic	.	stopgain	FCER1A:NM_002001:exon5:c.C423A:p.Y141X
FCGBP	chr19:40366386	exonic	.	stopgain	FCGBP:NM_003890:exon30:c.C13848A:p.Y4616X
FEN1	chr11:61563393..61563397	exonic	.	frameshift deletion	FEN1:NM_004111:exon2:c.561_564del:p.S187fs
FGF2	chr4:123748020..123748021	exonic	.	frameshift deletion	FGF2:NM_002006:exon1:c.91delG:p.G31fs
FKBP9	chr7:33044930	exonic	.	frameshift insertion	FKBP9:NM_001284343:exon7:c.985dupA:p.L328fs,FKBP9:NM_007270:exon10:c.1681dupA:p.L560fs,FKBP9:NM_001284341:exon11:c.1840dupA:p.L613fs
FLG	chr1:152281994	exonic	.	stopgain	FLG:NM_002016:exon3:c.C5368T:p.Q1790X
FMN1	chr15:33066546..33066550	exonic	.	frameshift deletion	FMN1:NM_001103184:exon17:c.3552_3555del:p.E1184fs,FMN1:NM_001277313:exon21:c.4221_4224del:p.E1407fs
FMN2	chr1:240256120..240256134	exonic	.	frameshift deletion	FMN2:NM_020066:exon1:c.712_725del:p.A238fs
FOXL2NB	chr3:138666274..138666276	exonic	.	frameshift deletion	FOXL2NB:NM_001040061:exon1:c.69_70del:p.G23fs
FRMPD1	chr9:37692658..37692659	exonic	.	frameshift deletion	FRMPD1:NM_014907:exon2:c.21delT:p.S7fs
FSD1L	chr9:108268678	splicing	NM_001287192:exon7:c.491-2A>C,NM_001145313:exon8:c.587-2A>C,NM_001287191:exon7:c.491-2A>C	.	.
FSHR	chr2:49295407	exonic	.	stopgain	FSHR:NM_000145:exon2:c.C175T:p.R59X,FSHR:NM_181446:exon2:c.C175T:p.R59X
FSHR	chr2:49210050	splicing	NM_000145:exon8:c.668+1G>A,NM_181446:exon7:c.590+1G>A	.	.
FSIP2	chr2:186658678..186658679	exonic	.	frameshift deletion	FSIP2:NM_173651:exon16:c.7083delA:p.L2361fs
FSIP2	chr2:186666575..186666579	exonic	.	frameshift deletion	FSIP2:NM_173651:exon17:c.12810_12813del:p.I4270fs
FUT5	chr19:5866787..5866788	exonic	.	frameshift deletion	FUT5:NM_002034:exon2:c.949delC:p.R317fs
FUT5	chr19:5867501..5867502	exonic	.	frameshift deletion	FUT5:NM_002034:exon2:c.235delC:p.L79fs
FZD3	chr8:28420421	exonic	.	stopgain	FZD3:NM_145866:exon7:c.C1894T:p.Q632X,FZD3:NM_017412:exon8:c.C1894T:p.Q632X
FZD6	chr8:104337045..104337049	exonic	.	frameshift deletion	FZD6:NM_001164615:exon4:c.712_715del:p.S238fs,FZD6:NM_003506:exon4:c.712_715del:p.S238fs,FZD6:NM_001164616:exon5:c.616_619del:p.S206fs
GAA	chr17:78090791	exonic	.	stopgain	GAA:NM_000152:exon16:c.G2214A:p.W738X,GAA:NM_001079804:exon16:c.G2214A:p.W738X,GAA:NM_001079803:exon17:c.G2214A:p.W738X
GALNT14	chr2:31215750	exonic	.	stopgain	GALNT14:NM_001329097:exon2:c.G253T:p.E85X,GALNT14:NM_024572:exon2:c.G253T:p.E85X,GALNT14:NM_001329095:exon3:c.G148T:p.E50X,GALNT14:NM_001253827:exon4:c.G193T:p.E65X,GALNT14:NM_001329096:exon4:c.G193T:p.E65X
GALNT15	chr3:16261500	exonic	.	stopgain	GALNT15:NM_054110:exon8:c.C1608A:p.C536X
GALP	chr19:56688565	splicing	NM_001145546:exon2:c.87+1G>A,NM_033106:exon2:c.87+1G>A	.	.
GCDH	chr19:13010280	splicing	NM_000159:exon12:c.1244-2A>C	.	.
GDPD4	chr11:76928346..76928347	exonic	.	frameshift deletion	GDPD4:NM_182833:exon16:c.1538delG:p.G513fs
GEMIN5	chr5:154271945	splicing	NM_015465:exon25:c.3760+2T>C,NM_001252156:exon25:c.3757+2T>C	.	.
GGA3	chr17:73235471	exonic	.	stopgain	GGA3:NM_001291642:exon11:c.G1399T:p.E467X,GGA3:NM_001172704:exon13:c.G1399T:p.E467X,GGA3:NM_014001:exon13:c.G1666T:p.E556X,GGA3:NM_001172703:exon14:c.G1549T:p.E517X,GGA3:NM_138619:exon14:c.G1765T:p.E589X,GGA3:NM_001291641:exon15:c.G1549T:p.E517X
GJB7	chr6:87994302	exonic	.	frameshift insertion	GJB7:NM_198568:exon3:c.328dupT:p.Y110fs
GLB1	chr3:33038569	exonic	.	stopgain	GLB1:NM_001135602:exon13:c.A1609T:p.K537X,GLB1:NM_000404:exon16:c.A2002T:p.K668X,GLB1:NM_001079811:exon16:c.A1912T:p.K638X
GLB1L	chr2:220102658	exonic	.	stopgain	GLB1L:NM_001286427:exon12:c.C1093T:p.R365X,GLB1L:NM_001286423:exon15:c.C1363T:p.R455X,GLB1L:NM_024506:exon15:c.C1363T:p.R455X
GLYAT	chr11:58480321	exonic	.	stopgain	GLYAT:NM_005838:exon4:c.C228A:p.Y76X,GLYAT:NM_201648:exon4:c.C228A:p.Y76X
GPAA1	chr8:145139513	splicing	NM_003801:exon7:c.1010+1G>C	.	.
GPATCH3	chr1:27219878	splicing	NM_022078:exon4:c.1111+2T>C	.	.
GPR133	chr12:131471647	exonic	.	stopgain	GPR133:NM_198827:exon6:c.T498A:p.Y166X
GPR179	chr17:36499192	exonic	.	stopgain	GPR179:NM_001004334:exon1:c.C481T:p.Q161X
GPRC6A	chr6:117127892..117127893	exonic	.	frameshift deletion	GPRC6A:NM_001286355:exon3:c.975delG:p.G325fs,GPRC6A:NM_148963:exon3:c.975delG:p.G325fs
GPX8	chr5:54456155..54456156	exonic	.	frameshift deletion	GPX8:NM_001008397:exon1:c.136delA:p.S46fs
GREB1	chr2:11731533	exonic	.	stopgain	GREB1:NM_033090:exon11:c.C1357T:p.R453X
GSAP	chr7:76941168	exonic	.	frameshift insertion	GSAP:NM_017439:exon30:c.2462_2463insTCAGAGTC:p.S821fs
GSDMB	chr17:38065250	exonic	.	stopgain	GSDMB:NM_018530:exon4:c.C622T:p.R208X,GSDMB:NM_001042471:exon5:c.C622T:p.R208X,GSDMB:NM_001165958:exon5:c.C622T:p.R208X,GSDMB:NM_001165959:exon5:c.C622T:p.R208X
GSG2	chr17:3628026..3628030	exonic	.	frameshift deletion	GSG2:NM_031965:exon1:c.798_801del:p.M266fs
GSN	chr9:124062146..124062174	exonic	.	frameshift deletion	GSN:NM_000177:exon1:c.8_35del:p.P3fs
GZMH	chr14:25076354	splicing	NM_033423:exon4:c.597+1G>T	.	.
GZMH	chr14:25077499..25077500	exonic	.	frameshift deletion	GZMH:NM_001270780:exon2:c.174delT:p.F58fs,GZMH:NM_001270781:exon2:c.174delT:p.F58fs,GZMH:NM_033423:exon2:c.174delT:p.F58fs
HACL1	chr3:15614665	splicing	NM_001284413:exon10:c.912+1G>A,NM_012260:exon11:c.993+1G>A,NM_001284416:exon8:c.747+1G>A,NM_001284415:exon10:c.915+1G>A	.	.
HASPIN	chr17:3629615	exonic	.	frameshift deletion	HASPIN:NM_031965:exon1:c.2387_2390del:p.L796fs
HAUS1	chr18:43698198..43698200	exonic	.	frameshift deletion	HAUS1:NM_138443:exon3:c.258_259del:p.N86fs
HAUS3	chr4:2233682..2233686	exonic	.	frameshift deletion	HAUS3:NM_024511:exon5:c.1780_1783del:p.S594fs
HEATR5A	chr14:31849729..31849730	exonic	.	frameshift deletion	HEATR5A:NM_015473:exon11:c.1651delC:p.L551fs
HEATR9	chr17:34182150	exonic	.	stopgain	HEATR9:NM_152781:exon15:c.C1630T:p.R544X
HGS	chr17:79660683	splicing	NM_004712:exon10:c.742-1G>A	.	.
HIST1H1T	chr6:26107715..26107719	exonic	.	frameshift deletion	HIST1H1T:NM_005323:exon1:c.603_606del:p.R201fs
HIST1H4D	chr6:26189009..26189011	exonic	.	frameshift deletion	HIST1H4D:NM_003539:exon1:c.294_295del:p.L98fs
HK3	chr5:176308814	exonic	.	stopgain	HK3:NM_002115:exon17:c.G2272T:p.E758X
HK3	chr5:176309037	exonic	.	stopgain	HK3:NM_002115:exon16:c.G2145A:p.W715X
HLCS	chr21:38309458..38309459	exonic	.	frameshift deletion	HLCS:NM_000411:exon5:c.286delG:p.V96fs,HLCS:NM_001242784:exon5:c.286delG:p.V96fs,HLCS:NM_001242785:exon5:c.286delG:p.V96fs
HRC	chr19:49657628..49657629	exonic	.	frameshift deletion	HRC:NM_002152:exon1:c.866delA:p.H289fs
HRNR	chr1:152192158	exonic	.	stopgain	HRNR:NM_001009931:exon3:c.T1947G:p.Y649X
HRNR	chr1:152192466	exonic	.	stopgain	HRNR:NM_001009931:exon3:c.C1639T:p.R547X
HSF2	chr6:122733905	exonic	.	frameshift insertion	HSF2:NM_001135564:exon3:c.326_327insGAAGGTGAGCTATTGT:p.R109fs,HSF2:NM_001243094:exon3:c.326_327insGAAGGTGAGCTATTGT:p.R109fs,HSF2:NM_004506:exon3:c.326_327insGAAGGTGAGCTATTGT:p.R109fs
HSPG2	chr1:22175410	exonic	.	stopgain	HSPG2:NM_001291860:exon58:c.C7564T:p.Q2522X,HSPG2:NM_005529:exon58:c.C7561T:p.Q2521X
HTR3B	chr11:113802129..113802131	exonic	.	frameshift deletion	HTR3B:NM_006028:exon3:c.238_239del:p.T80fs
IFI30	chr19:18286170..18286171	exonic	.	frameshift deletion	IFI30:NM_006332:exon3:c.366delG:p.E122fs
IFT81	chr12:110618233	exonic	.	stopgain	IFT81:NM_001143779:exon12:c.C1195T:p.R399X,IFT81:NM_014055:exon12:c.C1195T:p.R399X
IGFN1	chr1:201168500	exonic	.	stopgain	IGFN1:NM_001164586:exon6:c.C406T:p.Q136X
IL17F	chr6:52103688	exonic	.	frameshift insertion	IL17F:NM_052872:exon2:c.93dupG:p.K32fs
IL18BP	chr11:71712348	exonic	.	stopgain	IL18BP:NM_005699:exon3:c.C337T:p.R113X,IL18BP:NM_173042:exon3:c.C337T:p.R113X,IL18BP:NM_001039660:exon4:c.C337T:p.R113X,IL18BP:NM_001145057:exon4:c.C337T:p.R113X,IL18BP:NM_173044:exon4:c.C337T:p.R113X,IL18BP:NM_001039659:exon5:c.C337T:p.R113X
INHBC	chr12:57843491	exonic	.	stopgain	INHBC:NM_005538:exon2:c.C745T:p.R249X
INSIG2	chr2:118864347	exonic	.	frameshift insertion	INSIG2:NM_016133:exon4:c.404_405insCA:p.L135fs
IQCF1	chr3:51937011	exonic	.	stopgain	IQCF1:NM_152397:exon2:c.C98G:p.S33X
ITGAE	chr17:3620094	splicing	NM_002208:exon30:c.3334-2A>C	.	.
ITGB3BP	chr1:63955853..63955854	exonic	.	frameshift deletion	ITGB3BP:NM_014288:exon3:c.84delT:p.S28fs,ITGB3BP:NM_001206739:exon4:c.201delT:p.S67fs
ITGB6	chr2:160994107..160994109	exonic	.	frameshift deletion	ITGB6:NM_001282354:exon8:c.1211_1212del:p.T404fs,ITGB6:NM_001282388:exon9:c.1370_1371del:p.T457fs,ITGB6:NM_001282390:exon9:c.1082_1083del:p.T361fs,ITGB6:NM_000888:exon10:c.1496_1497del:p.T499fs,ITGB6:NM_001282355:exon10:c.1496_1497del:p.T499fs,ITGB6:NM_001282389:exon10:c.1277_1278del:p.T426fs,ITGB6:NM_001282353:exon11:c.1496_1497del:p.T499fs
IVL	chr1:152883361	exonic	.	frameshift insertion	IVL:NM_005547:exon2:c.1089dupG:p.L363fs
KARS	chr16:75665590	splicing	NM_001130089:exon9:c.1162+1G>A,NM_005548:exon8:c.1078+1G>A	.	.
KAZALD1	chr10:102824604..102824605	exonic	.	frameshift deletion	KAZALD1:NM_030929:exon5:c.843delC:p.I281fs
KBTBD12	chr3:127649031	exonic	.	frameshift insertion	KBTBD12:NM_207335:exon3:c.1398dupC:p.D466fs
KCP	chr7:128548478	splicing	NM_001135914:exon3:c.219+1G>T,NM_199349:exon3:c.219+1G>T	.	.
KIAA0141	chr5:141318292	exonic	.	stopgain	KIAA0141:NM_001142603:exon12:c.G1516T:p.E506X,KIAA0141:NM_014773:exon12:c.G1516T:p.E506X
KIAA1407	chr3:113750571..113750572	exonic	.	frameshift deletion	KIAA1407:NM_020817:exon7:c.873delT:p.F291fs
KIAA1522	chr1:33235346	exonic	.	frameshift insertion	KIAA1522:NM_001198972:exon5:c.483dupC:p.S161fs,KIAA1522:NM_020888:exon5:c.660dupC:p.S220fs
KIAA1551	chr12:32145324	exonic	.	stopgain	KIAA1551:NM_018169:exon6:c.C5099A:p.S1700X
KIAA1614	chr1:180905242	exonic	.	stopgain	KIAA1614:NM_020950:exon5:c.C2197T:p.Q733X
KIAA2026	chr9:5920085..5920087	exonic	.	frameshift deletion	KIAA2026:NM_001017969:exon8:c.5909_5910del:p.F1970fs
KIF15	chr3:44844327..44844328	exonic	.	frameshift deletion	KIF15:NM_020242:exon14:c.1532delC:p.A511fs
KIF9	chr3:47278012	exonic	.	stopgain	KIF9:NM_022342:exon17:c.C1827G:p.Y609X,KIF9:NM_182902:exon18:c.C2022G:p.Y674X,KIF9:NM_001134878:exon19:c.C2022G:p.Y674X
KLC3	chr19:45852685	splicing	NM_177417:exon8:c.970-2->G	.	.
KLHDC4	chr16:87782278	splicing	NM_017566:exon5:c.506+1G>A,NM_001184856:exon5:c.506+1G>A,NM_001184854:exon3:c.335+1G>A	.	.
KLRF2	chr12:10046037	exonic	.	stopgain	KLRF2:NM_001190765:exon5:c.C376T:p.Q126X
KRT20	chr17:39037023	splicing	NM_019010:exon3:c.474-1G>A	.	.
KRT35	chr17:39635169	exonic	.	stopgain	KRT35:NM_002280:exon4:c.C790T:p.R264X
KRT77	chr12:53086248	exonic	.	stopgain	KRT77:NM_175078:exon7:c.G1384T:p.E462X
KRT84	chr12:52775298..52775305	exonic	.	frameshift deletion	KRT84:NM_033045:exon5:c.917_923del:p.I306fs
KRTAP13-4	chr21:31802803..31802807	exonic	.	frameshift deletion	KRTAP13-4:NM_181600:exon1:c.211_214del:p.S71fs
KTI12	chr1:52498951..52498953	exonic	.	frameshift deletion	KTI12:NM_138417:exon1:c.481_482del:p.V161fs
LAX1	chr1:203740065	exonic	.	stopgain	LAX1:NM_001136190:exon2:c.C151T:p.R51X,LAX1:NM_017773:exon2:c.C199T:p.R67X
LDHC	chr11:18472528	exonic	.	stopgain	LDHC:NM_002301:exon8:c.G853T:p.E285X,LDHC:NM_017448:exon8:c.G853T:p.E285X
LEPRE1	chr1:43212911	exonic	.	stopgain	LEPRE1:NM_001243246:exon14:c.2086_2087insCGAGCGGGTGAGAGCAGCT:p.W696_C697delinsSSGX
LEUTX	chr19:40276768	exonic	.	frameshift insertion	LEUTX:NM_001143832:exon3:c.501dupA:p.S167fs
LFNG	chr7:2552881	exonic	.	frameshift insertion	LFNG:NM_001166355:exon2:c.142_143insGATG:p.G48fs
LIF	chr22:30639826	exonic	.	stopgain	LIF:NM_001257135:exon2:c.C244T:p.R82X
LLGL2	chr17:73570736..73570737	exonic	.	frameshift deletion	LLGL2:NM_004524:exon24:c.3000delA:p.S1000fs,LLGL2:NM_001031803:exon25:c.3043delA:p.S1015fs
LMBRD2	chr5:36122415	exonic	.	stopgain	LMBRD2:NM_001007527:exon9:c.C1087T:p.R363X
LMF2	chr22:50943322..50943324	exonic	.	frameshift deletion	LMF2:NM_033200:exon10:c.1344_1345del:p.L448fs
LMF2	chr22:50943325	exonic	.	frameshift insertion	LMF2:NM_033200:exon10:c.1342_1343insCT:p.L448fs
LMO3	chr12:16757811	exonic	.	stopgain	LMO3:NM_001243611:exon1:c.12_13insT:p.E5_K6delinsX
LRIG3	chr12:59276800	exonic	.	stopgain	LRIG3:NM_001136051:exon12:c.C1151G:p.S384X,LRIG3:NM_153377:exon12:c.C1331G:p.S444X
LRP12	chr8:105503017	exonic	.	stopgain	LRP12:NM_001135703:exon6:c.C2407T:p.R803X,LRP12:NM_013437:exon7:c.C2464T:p.R822X
LRRC14	chr8:145745875..145745886	exonic	.	frameshift deletion	LRRC14:NM_014665:exon3:c.584_594del:p.L195fs,LRRC14:NM_001272036:exon4:c.584_594del:p.L195fs
LRRC14B	chr5:191886..191888	exonic	.	frameshift deletion	LRRC14B:NM_001080478:exon1:c.234_235del:p.L78fs
LRRC14B	chr5:195116..195117	exonic	.	frameshift deletion	LRRC14B:NM_001080478:exon2:c.1194delC:p.N398fs
LRRFIP2	chr3:37156565..37156567	exonic	.	frameshift deletion	LRRFIP2:NM_006309:exon7:c.350_351del:p.R117fs
LRRIQ3	chr1:74648257	exonic	.	stopgain	LRRIQ3:NM_001105659:exon3:c.C538T:p.R180X
LSG1	chr3:194369449	exonic	.	stopgain	LSG1:NM_018385:exon11:c.C1504T:p.R502X
LY9	chr1:160769734	exonic	.	stopgain	LY9:NM_001033667:exon2:c.C316T:p.R106X,LY9:NM_001261456:exon2:c.C316T:p.R106X,LY9:NM_001261457:exon2:c.C316T:p.R106X,LY9:NM_002348:exon2:c.C316T:p.R106X
LYRM4	chr6:5109677	exonic	.	stopgain	LYRM4:NM_020408:exon3:c.C256T:p.R86X
MAB21L3	chr1:116675767	exonic	.	stopgain	MAB21L3:NM_152367:exon7:c.G870A:p.W290X
MAGI1	chr3:65607747..65607748	exonic	.	frameshift deletion	MAGI1:NM_001033057:exon2:c.329delA:p.K110fs,MAGI1:NM_004742:exon2:c.329delA:p.K110fs,MAGI1:NM_015520:exon2:c.329delA:p.K110fs
MALRD1	chr10:19569154	splicing	NM_001142308:exon20:c.3256+2T>C	.	.
MAMDC4	chr9:139753000	splicing	NM_206920:exon22:c.2821+2T>C	.	.
MAPK12	chr22:50695363	splicing	NM_002969:exon5:c.456+1G>A	.	.
MARCH10	chr17:60813896..60813898	exonic	.	frameshift deletion	MARCH10:NM_001100875:exon6:c.1331_1332del:p.L444fs,MARCH10:NM_152598:exon6:c.1331_1332del:p.L444fs,MARCH10:NM_001288779:exon7:c.1445_1446del:p.L482fs,MARCH10:NM_001288780:exon7:c.1328_1329del:p.L443fs
MARCO	chr2:119739824	exonic	.	stopgain	MARCO:NM_006770:exon11:c.C994T:p.R332X
MAST2	chr1:46497258	splicing	NM_015112:exon24:c.3187+1G>A	.	.
MCTP2	chr15:94911020	exonic	.	stopgain	MCTP2:NM_001159644:exon3:c.T252A:p.Y84X,MCTP2:NM_001159643:exon10:c.T1488A:p.Y496X,MCTP2:NM_018349:exon10:c.T1488A:p.Y496X
MDP1	chr14:24685131..24685133	exonic	.	frameshift deletion	MDP1:NM_001199821:exon1:c.29_30del:p.F10fs,MDP1:NM_001199822:exon1:c.29_30del:p.F10fs,MDP1:NM_138476:exon1:c.29_30del:p.F10fs
MEP1B	chr18:29793379	exonic	.	stopgain	MEP1B:NM_005925:exon11:c.T1436A:p.L479X
METTL22	chr16:8728917..8728918	exonic	.	frameshift deletion	METTL22:NM_024109:exon4:c.537delG:p.L179fs
METTL23	chr17:74729664..74729666	exonic	.	frameshift deletion	METTL23:NM_001206985:exon4:c.269_270del:p.L90fs,METTL23:NM_001206986:exon4:c.269_270del:p.L90fs,METTL23:NM_001206987:exon4:c.269_270del:p.L90fs,METTL23:NM_001080510:exon5:c.470_471del:p.L157fs,METTL23:NM_001206983:exon5:c.470_471del:p.L157fs,METTL23:NM_001206984:exon5:c.470_471del:p.L157fs
METTL25	chr12:82824689..82824691	exonic	.	frameshift deletion	METTL25:NM_032230:exon6:c.1298_1299del:p.W433fs
MFNG	chr22:37870552	exonic	.	stopgain	MFNG:NM_001166343:exon5:c.C769T:p.Q257X,MFNG:NM_002405:exon6:c.C811T:p.Q271X
MFSD10	chr4:2933665	splicing	NM_001146069:exon8:c.803-2A>G,NM_001120:exon7:c.803-2A>G	.	.
MFSD3	chr8:145736372	splicing	NM_138431:exon5:c.1066-2A>G	.	.
MICAL2	chr11:12270730	splicing	NM_001282663:exon22:c.2785-1G>A,NM_014632:exon22:c.2785-1G>A,NM_001282665:exon17:c.2215-1G>A,NM_001282666:exon16:c.2215-1G>A	.	.
MICALL2	chr7:1484466	exonic	.	stopgain	MICALL2:NM_182924:exon6:c.C1240T:p.Q414X
MLH3	chr14:75509144..75509145	exonic	.	frameshift deletion	MLH3:NM_001040108:exon3:c.3316delC:p.L1106fs,MLH3:NM_014381:exon3:c.3316delC:p.L1106fs
MLLT10	chr10:21845662	exonic	.	stopgain	MLLT10:NM_001195628:exon4:c.C331T:p.R111X,MLLT10:NM_001195630:exon4:c.C331T:p.R111X
MOCS2	chr5:52404362	exonic	.	stopgain	MOCS2:NM_176806:exon2:c.C130T:p.R44X
MOGS	chr2:74689313	exonic	.	stopgain	MOGS:NM_006302:exon4:c.C1603T:p.R535X,MOGS:NM_001146158:exon5:c.C1285T:p.R429X
MORN5	chr9:124936862	exonic	.	stopgain	MORN5:NM_001286828:exon3:c.C283T:p.R95X
MPO	chr17:56349117	exonic	.	stopgain	MPO:NM_000250:exon11:c.G1929A:p.W643X
MPP5	chr14:67746074	exonic	.	stopgain	MPP5:NM_001256550:exon3:c.C85T:p.Q29X,MPP5:NM_022474:exon3:c.C187T:p.Q63X
MROH2A	chr2:234727319	exonic	.	stopgain	MROH2A:NM_001287395:exon29:c.G3116A:p.W1039X
MROH2B	chr5:41009490	exonic	.	stopgain	MROH2B:NM_173489:exon32:c.G3312A:p.W1104X
MROH5	chr8:142498649	splicing	NM_207414:exon6:c.750+2T>C	.	.
MROH6	chr8:144654739..144654740	exonic	.	frameshift deletion	MROH6:NM_001100878:exon1:c.145delG:p.E49fs
MRPL4	chr19:10365317	splicing	NM_015956:exon4:c.327+1G>T,NM_146388:exon4:c.327+1G>T,NM_146387:exon5:c.327+1G>T	.	.
MRPS30	chr5:44815287	exonic	.	stopgain	MRPS30:NM_016640:exon5:c.C1303T:p.Q435X
MSH4	chr1:76355047..76355051	exonic	.	frameshift deletion	MSH4:NM_002440:exon16:c.2220_2223del:p.M740fs
MTMR11	chr1:149908526..149908527	exonic	.	frameshift insertion	MTMR11:NM_001145862:exon1:c.13dupG:p.G5fs
MUC15	chr11:26587328..26587329	exonic	.	frameshift deletion	MUC15:NM_145650:exon2:c.77delA:p.N26fs,MUC15:NM_001135091:exon3:c.158delA:p.N53fs,MUC15:NM_001135092:exon3:c.158delA:p.N53fs
MUC16	chr19:9021185	splicing	NM_024690:exon19:c.37139-1G>T	.	.
MUC16	chr19:8998705..8998707	exonic	.	frameshift deletion	MUC16:NM_024690:exon58:c.40876_40877del:p.G13626fs
MUC16	chr19:8998698	exonic	.	frameshift insertion	MUC16:NM_024690:exon58:c.40884_40885insAAACTACA:p.A13629fs
MUC16	chr19:8998698	exonic	.	frameshift insertion	MUC16:NM_024690:exon58:c.40884_40885insAAACTACA:p.A13629fs
MUC16	chr19:8998705..8998707	exonic	.	frameshift deletion	MUC16:NM_024690:exon58:c.40876_40877del:p.G13626fs
MUC17	chr7:100686292..100686293	exonic	.	frameshift deletion	MUC17:NM_001040105:exon3:c.11596delA:p.I3866fs
MUC17	chr7:100686588..100686589	exonic	.	frameshift deletion	MUC17:NM_001040105:exon3:c.11892delT:p.P3964fs
MUC19	chr12:40812975	splicing	NM_173600:exon13:c.1373-1->A	.	.
MUC2	chr11:1084249..1084251	exonic	.	frameshift deletion	MUC2:NM_002457:exon19:c.2382_2383del:p.T794fs
MUL1	chr1:20827377	exonic	.	stopgain	MUL1:NM_024544:exon4:c.C865T:p.R289X
MUS81	chr11:65632775	exonic	.	stopgain	MUS81:NM_025128:exon14:c.C1486T:p.R496X
MVP	chr16:29851601	exonic	.	stopgain	MVP:NM_001293204:exon7:c.C1012T:p.Q338X,MVP:NM_001293205:exon7:c.C1012T:p.Q338X,MVP:NM_005115:exon8:c.C1012T:p.Q338X,MVP:NM_017458:exon8:c.C1012T:p.Q338X
MYBPC3	chr11:47353393..47353394	splicing	NM_000256:exon33:c.3851+2T>-	.	.
MYBPC3	chr11:47354119..47354120	exonic	.	frameshift deletion	MYBPC3:NM_000256:exon31:c.3624delC:p.P1208fs
MYCBPAP	chr17:48600332..48600336	exonic	.	frameshift deletion	MYCBPAP:NM_032133:exon11:c.1420_1423del:p.E474fs
MYO15A	chr17:18023592..18023593	exonic	.	frameshift deletion	MYO15A:NM_016239:exon2:c.1479delG:p.L493fs
MYO15A	chr17:18064644	exonic	.	stopgain	MYO15A:NM_016239:exon56:c.C9400T:p.R3134X
MYO3A	chr10:26446238	splicing	NM_017433:exon26:c.2794-1G>A	.	.
MYO7A	chr11:76895770	exonic	.	frameshift deletion	MYO7A:NM_001127179:exon27:c.3514_3535del:p.G1172fs
NAALADL2	chr3:174974264..174974265	exonic	.	frameshift deletion	NAALADL2:NM_207015:exon4:c.885delC:p.N295fs
NBEAL1	chr2:204078357..204078391	exonic	.	frameshift deletion	NBEAL1:NM_001114132:exon54:c.7965_7983del:p.G2655fs
NDUFAF5	chr20:13773854..13773855	exonic	.	frameshift deletion	NDUFAF5:NM_001039375:exon4:c.377delC:p.T126fs,NDUFAF5:NM_024120:exon4:c.357delC:p.D119fs
NEB	chr2:152370830	splicing	NM_004543:exon131:c.17988+2T>A,NM_001164507:exon159:c.23127+2T>A,NM_001271208:exon160:c.23232+2T>A,NM_001164508:exon159:c.23127+2T>A	.	.
NEBL	chr10:21124554	splicing	NM_006393:exon14:c.1339-2A>G	.	.
NEK1	chr4:170400604	exonic	.	stopgain	NEK1:NM_001199399:exon21:c.C1798T:p.Q600X,NEK1:NM_001199400:exon21:c.C1873T:p.Q625X,NEK1:NM_012224:exon22:c.C2005T:p.Q669X,NEK1:NM_001199398:exon23:c.C1957T:p.Q653X,NEK1:NM_001199397:exon24:c.C2089T:p.Q697X
NEK8	chr17:27068158	exonic	.	stopgain	NEK8:NM_178170:exon13:c.C1795T:p.R599X
NFE2L3	chr7:26224634..26224636	exonic	.	frameshift deletion	NFE2L3:NM_004289:exon4:c.1317_1318del:p.H439fs
NID2	chr14:52496263	splicing	NM_007361:exon10:c.2401+2T>C	.	.
NLRC5	chr16:57116429..57116430	exonic	.	frameshift deletion	NLRC5:NM_032206:exon48:c.5591delG:p.W1864fs
NLRP12	chr19:54313347..54313348	exonic	.	frameshift deletion	NLRP12:NM_001277126:exon3:c.1565delC:p.A522fs,NLRP12:NM_001277129:exon3:c.1565delC:p.A522fs,NLRP12:NM_144687:exon3:c.1565delC:p.A522fs
NLRP13	chr19:56424498	exonic	.	stopgain	NLRP13:NM_176810:exon5:c.C685T:p.Q229X
NLRP4	chr19:56373418..56373419	exonic	.	frameshift deletion	NLRP4:NM_134444:exon5:c.2080delC:p.P694fs
NOL7	chr6:13618317..13618318	exonic	.	frameshift deletion	NOL7:NM_016167:exon5:c.447delT:p.C149fs
NOTCH3	chr19:15292532	exonic	.	stopgain	NOTCH3:NM_000435:exon17:c.C2647T:p.R883X
NOXA1	chr9:140325551	exonic	.	frameshift insertion	NOXA1:NM_001256068:exon5:c.530dupG:p.R177fs,NOXA1:NM_001256067:exon7:c.698dupG:p.R233fs,NOXA1:NM_006647:exon7:c.698dupG:p.R233fs
NPY5R	chr4:164271786	exonic	.	stopgain	NPY5R:NM_006174:exon4:c.C361T:p.Q121X
NRAP	chr10:115411561	splicing	NM_006175:exon7:c.675+1G>A,NM_001261463:exon7:c.675+1G>A,NM_198060:exon7:c.675+1G>A	.	.
NRAP	chr10:115417329..115417330	exonic	.	frameshift deletion	NRAP:NM_001261463:exon4:c.259delC:p.H87fs,NRAP:NM_006175:exon4:c.259delC:p.H87fs,NRAP:NM_198060:exon4:c.259delC:p.H87fs
NUP98	chr11:3712720	splicing	NM_016320:exon28:c.4312-1->A,NM_139132:exon28:c.4312-1->A	.	.
NUSAP1	chr15:41657624..41657670	exonic	.	frameshift deletion	NUSAP1:NM_001243144:exon6:c.614_659del:p.V205fs,NUSAP1:NM_001243142:exon7:c.680_725del:p.V227fs,NUSAP1:NM_001243143:exon7:c.641_686del:p.V214fs,NUSAP1:NM_001301136:exon7:c.683_728del:p.V228fs,NUSAP1:NM_016359:exon7:c.686_731del:p.V229fs,NUSAP1:NM_018454:exon7:c.683_728del:p.V228fs
OBSCN	chr1:228459625	splicing	NM_001271223:exon20:c.5690-1G>A	.	.
OGFOD2	chr12:123461315	splicing	NM_024623:exon4:c.123+1G>C	.	.
OPRL1	chr20:62729738..62729739	exonic	.	frameshift deletion	OPRL1:NM_000913:exon4:c.700delT:p.C234fs,OPRL1:NM_182647:exon5:c.700delT:p.C234fs,OPRL1:NM_001200019:exon6:c.700delT:p.C234fs
OR10P1	chr12:56030745	exonic	.	stopgain	OR10P1:NM_206899:exon1:c.C70T:p.Q24X
OR1E2	chr17:3336432..3336436	exonic	.	frameshift deletion	OR1E2:NM_003554:exon1:c.700_703del:p.I234fs
OR1J2	chr9:125273395	exonic	.	frameshift insertion	OR1J2:NM_054107:exon1:c.316dupT:p.I105fs
OR2L3	chr1:248224231..248224232	exonic	.	frameshift deletion	OR2L3:NM_001004687:exon1:c.249delT:p.D83fs
OR4D2	chr17:56247838..56247840	exonic	.	frameshift deletion	OR4D2:NM_001004707:exon1:c.823_824del:p.H275fs
OR4K5	chr14:20388860..20388862	exonic	.	frameshift deletion	OR4K5:NM_001005483:exon1:c.96_97del:p.S32fs
OR52A5	chr11:5153033	exonic	.	frameshift insertion	OR52A5:NM_001005160:exon1:c.839dupC:p.S280fs
OR52K1	chr11:4510404	exonic	.	stopgain	OR52K1:NM_001005171:exon1:c.C274T:p.Q92X
OR7G2	chr19:9213224..9213234	exonic	.	frameshift deletion	OR7G2:NM_001005193:exon1:c.749_758del:p.P250fs
OR8B12	chr11:124412628	exonic	.	frameshift insertion	OR8B12:NM_001005195:exon1:c.922dupA:p.I308fs
OR8K5	chr11:55926910..55926911	exonic	.	frameshift deletion	OR8K5:NM_001004058:exon1:c.883delG:p.E295fs
OSBPL5	chr11:3111131	exonic	.	stopgain	OSBPL5:NM_001144063:exon20:c.C2242T:p.Q748X,OSBPL5:NM_145638:exon20:c.C2242T:p.Q748X,OSBPL5:NM_020896:exon21:c.C2446T:p.Q816X
OTOG	chr11:17593750..17593761	exonic	.	frameshift deletion	OTOG:NM_001277269:exon17:c.2116_2116del:p.A706fs,OTOG:NM_001292063:exon18:c.2080_2080del:p.A694fs
OXLD1	chr17:79632610	exonic	.	frameshift insertion	OXLD1:NM_001039842:exon2:c.64_65insGG:p.A22fs
PAICS	chr4:57314609	exonic	.	stopgain	PAICS:NM_001079524:exon4:c.G419A:p.W140X,PAICS:NM_001079525:exon5:c.G440A:p.W147X,PAICS:NM_006452:exon5:c.G419A:p.W140X
PALD1	chr10:72291044..72291052	exonic	.	frameshift deletion	PALD1:NM_014431:exon5:c.469_475del:p.E157fs
PAN2	chr12:56712111..56712113	exonic	.	frameshift deletion	PAN2:NM_001127460:exon25:c.3482_3483del:p.E1161fs,PAN2:NM_001166279:exon25:c.3479_3480del:p.E1160fs,PAN2:NM_014871:exon25:c.3470_3471del:p.E1157fs
PAPLN	chr14:73720491	exonic	.	stopgain	PAPLN:NM_173462:exon11:c.C1043A:p.S348X
PAQR6	chr1:156216465..156216470	splicing	.	.	.
PARP15	chr3:122345683	exonic	.	frameshift insertion	PARP15:NM_152615:exon5:c.540dupA:p.G180fs,PARP15:NM_001113523:exon9:c.1242dupA:p.G414fs
PATL2	chr15:44960682	splicing	NM_001145112:exon13:c.1225-2A>G	.	.
PCDHA10	chr5:140236576	exonic	.	stopgain	PCDHA10:NM_018901:exon1:c.944dupA:p.Y315_E316delinsX,PCDHA10:NM_031859:exon1:c.944dupA:p.Y315_E316delinsX,PCDHA10:NM_031860:exon1:c.944dupA:p.Y315_E316delinsX
PCDHB5	chr5:140516079	exonic	.	frameshift insertion	PCDHB5:NM_015669:exon1:c.1064dupC:p.T355fs
PCDHB6	chr5:140531097..140531098	exonic	.	frameshift deletion	PCDHB6:NM_018939:exon1:c.1260delG:p.T420fs
PCDHGA4	chr5:140736164..140736166	exonic	.	frameshift deletion	PCDHGA4:NM_018917:exon1:c.1491_1492del:p.P497fs,PCDHGA4:NM_032053:exon1:c.1491_1492del:p.P497fs
PCDHGA7	chr5:140764305..140764306	exonic	.	frameshift deletion	PCDHGA7:NM_018920:exon1:c.1840delC:p.P614fs,PCDHGA7:NM_032087:exon1:c.1840delC:p.P614fs
PCDHGA9	chr5:140784676	exonic	.	stopgain	PCDHGA9:NM_018921:exon1:c.G2157A:p.W719X,PCDHGA9:NM_032089:exon1:c.G2157A:p.W719X
PCID2	chr13:113845206	exonic	.	frameshift insertion	PCID2:NM_001127202:exon7:c.446dupT:p.F149fs,PCID2:NM_001127203:exon7:c.446dupT:p.F149fs,PCID2:NM_001258212:exon7:c.608dupT:p.F203fs,PCID2:NM_001258213:exon7:c.440dupT:p.F147fs,PCID2:NM_018386:exon7:c.446dupT:p.F149fs
PCSK5	chr9:78842463..78842464	exonic	.	frameshift deletion	PCSK5:NM_001190482:exon21:c.2672delC:p.S891fs
PDE4C	chr19:18328985..18328987	exonic	.	frameshift deletion	PDE4C:NM_001098818:exon11:c.1206_1207del:p.G402fs,PDE4C:NM_001098819:exon11:c.984_985del:p.G328fs,PDE4C:NM_000923:exon12:c.1302_1303del:p.G434fs
PDE4DIP	chr1:144930889..144930891	exonic	.	frameshift deletion	PDE4DIP:NM_001002811:exon1:c.818_819del:p.C273fs
PDK4	chr7:95225541	exonic	.	frameshift insertion	PDK4:NM_002612:exon1:c.64_65insCC:p.R22fs
PFKL	chr21:45743712..45743714	exonic	.	frameshift deletion	PFKL:NM_002626:exon16:c.1562_1563del:p.M521fs,PFKL:NM_001002021:exon19:c.1712_1713del:p.M571fs
PGP	chr16:2264334	exonic	.	stopgain	PGP:NM_001042371:exon1:c.C445T:p.Q149X
PHKG1	chr7:56149403	exonic	.	stopgain	PHKG1:NM_001258460:exon9:c.G811T:p.E271X,PHKG1:NM_006213:exon9:c.G838T:p.E280X,PHKG1:NM_001258459:exon10:c.G934T:p.E312X
PI4K2B	chr4:25253942	splicing	NM_018323:exon2:c.269-1G>C	.	.
PI4KA	chr22:21212857	splicing	NM_058004:exon1:c.156+1G>T	.	.
PI4KB	chr1:151282687	exonic	.	frameshift insertion	PI4KB:NM_002651:exon4:c.989_990insATTGATAATTCATTCAGTTC:p.S330fs
PIAS2	chr18:44409823..44409824	exonic	.	frameshift deletion	PIAS2:NM_004671:exon10:c.1209delT:p.F403fs,PIAS2:NM_173206:exon10:c.1209delT:p.F403fs
PIGG	chr4:517704	splicing	NM_017733:exon9:c.2045+2->GA,NM_001127178:exon9:c.2069+2->GA,NM_001289051:exon9:c.1802+2->GA,NM_001289052:exon7:c.1670+2->GA	.	.
PIK3IP1	chr22:31679101..31679102	exonic	.	frameshift deletion	PIK3IP1:NM_052880:exon6:c.760delC:p.L254fs
PKD1L1	chr7:47971655	splicing	NM_138295:exon5:c.399-2A>G	.	.
PKD1L2	chr16:81193228	splicing	NM_001278425:exon12:c.1839+1G>A,NM_052892:exon23:c.3894+1G>A	.	.
PKD2L2	chr5:137235241	exonic	.	stopgain	PKD2L2:NM_001258448:exon5:c.G561A:p.W187X,PKD2L2:NM_001258449:exon5:c.G561A:p.W187X,PKD2L2:NM_001300921:exon5:c.G561A:p.W187X,PKD2L2:NM_014386:exon5:c.G561A:p.W187X
PKHD1L1	chr8:110478837..110478854	exonic	.	frameshift deletion	PKHD1L1:NM_177531:exon50:c.8445_8461del:p.S2815fs
PLEKHA7	chr11:16847731	exonic	.	stopgain	PLEKHA7:NM_175058:exon10:c.C1279T:p.Q427X
PLEKHG4	chr16:67318907	exonic	.	stopgain	PLEKHG4:NM_001129731:exon11:c.C1741T:p.Q581X,PLEKHG4:NM_015432:exon12:c.C1984T:p.Q662X,PLEKHG4:NM_001129728:exon13:c.C1984T:p.Q662X,PLEKHG4:NM_001129729:exon13:c.C1984T:p.Q662X,PLEKHG4:NM_001129727:exon14:c.C1984T:p.Q662X
PLXNA4	chr7:132070018	exonic	.	stopgain	PLXNA4:NM_001105543:exon4:c.C1408T:p.Q470X
PLXNB3	chrX:153033213	exonic	.	stopgain	PLXNB3:NM_005393:exon3:c.C931T:p.Q311X,PLXNB3:NM_001163257:exon4:c.C1000T:p.Q334X
PNPLA1	chr6:36270248	splicing	NM_001145716:exon6:c.1126+2T>C;NM_173676:exon6:c.1099+2T>C;NM_001145717:exon6:c.1384+2T>C	.	.
PNPLA7	chr9:140357985	splicing	NM_001098537:exon29:c.3227-2A>G,NM_152286:exon28:c.3152-2A>G	.	.
POLQ	chr3:121195411..121195418	exonic	.	frameshift deletion	POLQ:NM_199420:exon20:c.6374_6380del:p.F2125fs
POLR1B	chr2:113300001	exonic	.	frameshift deletion	POLR1B:NM_001282772:exon2:c.45_69del:p.L15fs
POLR2B	chr4:57883873	exonic	.	stopgain	POLR2B:NM_000938:exon16:c.C2302T:p.R768X
POM121C	chr7:75055718..75055719	exonic	.	frameshift deletion	POM121C:NM_001099415:exon8:c.497delG:p.G166fs
PON1	chr7:94928326..94928330	exonic	.	frameshift deletion	PON1:NM_000446:exon9:c.994_997del:p.T332fs
PPAN	chr19:10221184	exonic	.	stopgain	PPAN-P2RY11:NM_001040664:exon10:c.C925T:p.Q309X,PPAN-P2RY11:NM_001198690:exon10:c.C925T:p.Q309X,PPAN:NM_020230:exon10:c.C925T:p.Q309X
PPAN-P2RY11	chr19:10221184	exonic	.	stopgain	PPAN-P2RY11:NM_001040664:exon10:c.C925T:p.Q309X,PPAN-P2RY11:NM_001198690:exon10:c.C925T:p.Q309X,PPAN:NM_020230:exon10:c.C925T:p.Q309X
PPFIBP2	chr11:7650766	splicing	NM_003621:exon10:c.964+1G>T,NM_001256568:exon7:c.628+1G>T,NM_001256569:exon6:c.535+1G>T	.	.
PPIA	chr7:44838988..44838990	splicing	.	.	.
PPP1R15A	chr19:49377307..49377308	exonic	.	frameshift deletion	PPP1R15A:NM_014330:exon2:c.818delA:p.E273fs
PQLC3	chr2:11317928..11317929	exonic	.	frameshift deletion	PQLC3:NM_001282710:exon6:c.542delG:p.R181fs,PQLC3:NM_152391:exon7:c.584delG:p.R195fs
PRB3	chr12:11421068	exonic	.	stopgain	PRB3:NM_006249:exon3:c.C115T:p.R39X
PRCP	chr11:82560204	exonic	.	stopgain	PRCP:NM_005040:exon6:c.C808T:p.Q270X,PRCP:NM_199418:exon7:c.C871T:p.Q291X
PRDM7	chr16:90126792	exonic	.	stopgain	PRDM7:NM_001098173:exon9:c.C1190G:p.S397X
PRIM2	chr6:57512788	splicing	NM_000947:exon14:c.1615+1->TA;NM_000947:exon14:UTR3	.	.
PRKAR1B	chr7:720219	exonic	.	stopgain	PRKAR1B:NM_001164758:exon3:c.G322T:p.E108X,PRKAR1B:NM_001164759:exon3:c.G322T:p.E108X,PRKAR1B:NM_001164760:exon3:c.G322T:p.E108X,PRKAR1B:NM_001164761:exon3:c.G322T:p.E108X,PRKAR1B:NM_001164762:exon3:c.G322T:p.E108X,PRKAR1B:NM_002735:exon3:c.G322T:p.E108X
PRKG2	chr4:82073194..82073196	exonic	.	frameshift deletion	PRKG2:NM_001282485:exon8:c.1003_1004del:p.Q335fs,PRKG2:NM_006259:exon8:c.1003_1004del:p.Q335fs
PRND	chr20:4705632	exonic	.	stopgain	PRND:NM_012409:exon2:c.C435A:p.C145X
PRPF6	chr20:62659916	exonic	.	frameshift insertion	PRPF6:NM_012469:exon18:c.2425_2426insACTCCGGTAAGGGGGTGCCCCG:p.N809fs
PRPH	chr12:49690245	exonic	.	stopgain	PRPH:NM_006262:exon3:c.G637T:p.E213X
PRPSAP1	chr17:74307782	splicing	NM_002766:exon10:c.1000-1G>A	.	.
PRR4	chr12:10999751	exonic	.	stopgain	PRR4:NM_007244:exon3:c.C316T:p.R106X
PRSS36	chr16:31151874..31151875	exonic	.	frameshift deletion	PRSS36:NM_001258290:exon13:c.2090delC:p.P697fs,PRSS36:NM_173502:exon13:c.2105delC:p.P702fs
PRSS41	chr16:2854917..2854919	exonic	.	frameshift deletion	PRSS41:NM_001135086:exon5:c.742_743del:p.D248fs
PSKH2	chr8:87081815..87081816	exonic	.	frameshift deletion	PSKH2:NM_033126:exon1:c.36delG:p.G12fs
PSKH2	chr8:87081813	exonic	.	frameshift insertion	PSKH2:NM_033126:exon1:c.38_39insGCCAGCAGGAAGGTGGTCCCGGGGCC:p.P13fs
PSKH2	chr8:87060837	exonic	.	stopgain	PSKH2:NM_033126:exon3:c.C1012T:p.R338X
PSKH2	chr8:87076700..87076701	exonic	.	frameshift deletion	PSKH2:NM_033126:exon2:c.345delT:p.V115fs
PTCH2	chr1:45294195	exonic	.	stopgain	PTCH2:NM_001166292:exon12:c.C1573T:p.R525X,PTCH2:NM_003738:exon12:c.C1573T:p.R525X
PTF1A	chr10:23481874	exonic	.	frameshift insertion	PTF1A:NM_178161:exon1:c.415_416insGCGGCCTGAGCGGAGCG:p.R139fs
PTPLAD2	chr9:21029381..21029382	exonic	.	frameshift deletion	PTPLAD2:NM_001010915:exon2:c.54delG:p.A18fs
PTPRQ	chr12:81013274..81013275	exonic	.	frameshift deletion	PTPRQ:NM_001145026:exon28:c.4827delT:p.D1609fs
PTPRZ1	chr7:121684533..121684544	exonic	.	frameshift deletion	PTPRZ1:NM_001206839:exon22:c.3395_3405del:p.E1132fs,PTPRZ1:NM_001206838:exon23:c.3416_3426del:p.E1139fs,PTPRZ1:NM_002851:exon23:c.5996_6006del:p.E1999fs
PWWP2A	chr5:159507764	exonic	.	stopgain	PWWP2A:NM_052927:exon3:c.G1563A:p.W521X
PXDNL	chr8:52321874..52321875	exonic	.	frameshift deletion	PXDNL:NM_144651:exon17:c.2309delC:p.P770fs
RABEPK	chr9:127994958..127994960	exonic	.	frameshift deletion	RABEPK:NM_001174153:exon7:c.608_609del:p.H203fs,RABEPK:NM_005833:exon7:c.761_762del:p.H254fs,RABEPK:NM_001174152:exon8:c.761_762del:p.H254fs
RAD51D	chr17:33444017	exonic	.	stopgain	RAD51D:NM_001142571:exon3:c.C184T:p.Q62X
RAD54L	chr1:46733217..46733218	exonic	.	frameshift deletion	RAD54L:NM_003579:exon9:c.979delC:p.P327fs,RAD54L:NM_001142548:exon10:c.979delC:p.P327fs
RAD9B	chr12:110969377	splicing	NM_152442:exon12:c.1235-2A>C,NM_001286536:exon9:c.919-2A>C	.	.
RANBP3L	chr5:36255584	exonic	.	stopgain	RANBP3L:NM_145000:exon11:c.C1012T:p.Q338X,RANBP3L:NM_001161429:exon12:c.C1087T:p.Q363X
RANBP6	chr9:6015553..6015555	exonic	.	frameshift deletion	RANBP6:NM_001243202:exon1:c.53_54del:p.E18fs,RANBP6:NM_001243203:exon1:c.53_54del:p.E18fs,RANBP6:NM_012416:exon1:c.53_54del:p.E18fs
RASAL1	chr12:113539730..113539734	exonic	.	frameshift deletion	RASAL1:NM_001193521:exon19:c.2098_2101del:p.T700fs,RASAL1:NM_001301202:exon19:c.2185_2188del:p.T729fs,RASAL1:NM_001193520:exon20:c.2188_2191del:p.T730fs,RASAL1:NM_004658:exon20:c.2182_2185del:p.T728fs
RASAL2	chr1:178423784	splicing	NM_170692:exon12:c.2211+1G>A,NM_004841:exon10:c.1767+1G>A	.	.
RBCK1	chr20:390523	splicing	NM_031229:exon2:c.23-2A>G	.	.
RBM3	chrX:48434805..48434893	exonic	.	frameshift deletion	RBM3:NM_006743:exon4:c.315_316del:p.R105fs
RBMX	chrX:135954461	exonic	.	stopgain	RBMX:NM_001164803:exon7:c.C584A:p.S195X
RCCD1	chr15:91499981	exonic	.	frameshift insertion	RCCD1:NM_001017919:exon2:c.18dupG:p.P6fs,RCCD1:NM_033544:exon3:c.18dupG:p.P6fs
RDH16	chr12:57346697..57346698	exonic	.	frameshift deletion	RDH16:NM_003708:exon3:c.649delG:p.E217fs
RECQL	chr12:21643132	splicing	NM_032941:exon5:c.394+1G>A,NM_002907:exon4:c.394+1G>A	.	.
REP15	chr12:27849961	exonic	.	stopgain	REP15:NM_001029874:exon1:c.G466T:p.G156X
REST	chr4:57776811..57776812	exonic	.	frameshift deletion	REST:NM_001193508:exon2:c.8delC:p.T3fs,REST:NM_005612:exon2:c.8delC:p.T3fs
RFPL4AL1	chr19:56284343	exonic	.	frameshift insertion	RFPL4AL1:NM_001277397:exon2:c.663dupT:p.D221fs
RGMA	chr15:93616791	splicing	.	.	.
RGS13	chr1:192628610..192628611	exonic	.	frameshift deletion	RGS13:NM_144766:exon6:c.438delC:p.Y146fs,RGS13:NM_002927:exon7:c.438delC:p.Y146fs
RGS22	chr8:101011547..101011549	exonic	.	frameshift deletion	RGS22:NM_001286693:exon17:c.2347_2348del:p.N783fs,RGS22:NM_001286692:exon19:c.2854_2855del:p.N952fs,RGS22:NM_015668:exon19:c.2890_2891del:p.N964fs
RHBG	chr1:156351872	exonic	.	stopgain	RHBG:NM_020407:exon7:c.C992G:p.S331X,RHBG:NM_001256395:exon8:c.C785G:p.S262X,RHBG:NM_001256396:exon8:c.C902G:p.S301X
RHOT2	chr16:720454	splicing	NM_138769:exon8:c.439-2A>G	.	.
RITA1	chr12:113629355..113629356	exonic	.	frameshift deletion	RITA1:NM_001286215:exon3:c.616delA:p.K206fs,RITA1:NM_032848:exon4:c.544delA:p.K182fs
RITA1	chr12:113629355..113629356	exonic	.	frameshift deletion	RITA1:NM_001286215:exon3:c.616delA:p.K206fs,RITA1:NM_032848:exon4:c.544delA:p.K182fs
RNF215	chr22:30782064	exonic	.	stopgain	RNF215:NM_001017981:exon3:c.C496T:p.R166X
RNF219	chr13:79190446	exonic	.	stopgain	RNF219:NM_024546:exon6:c.G1450T:p.E484X
RNF224	chr9:140123248	exonic	.	stopgain	RNF224:NM_001190228:exon3:c.G181T:p.E61X
RPAP1	chr15:41813332..41813333	exonic	.	frameshift deletion	RPAP1:NM_015540:exon22:c.3051delA:p.S1017fs
RPEL1	chr10:105006391	exonic	.	stopgain	RPEL1:NM_001143909:exon1:c.T638A:p.L213X
RPIA	chr2:89034134	splicing	NM_144563:exon5:c.527+1G>C	.	.
RPL8	chr8:146017629	splicing	.	.	.
RPS6KB2	chr11:67200479..67200483	exonic	.	frameshift deletion	RPS6KB2:NM_003952:exon8:c.674_677del:p.V225fs
RRNAD1	chr1:156702120	exonic	.	frameshift insertion	RRNAD1:NM_001142560:exon3:c.284_285insGT:p.A95fs,RRNAD1:NM_015997:exon3:c.284_285insGT:p.A95fs
RSL1D1	chr16:11940562	exonic	.	stopgain	RSL1D1:NM_015659:exon4:c.C523T:p.Q175X
RXFP2	chr13:32363296	exonic	.	stopgain	RXFP2:NM_001166058:exon13:c.C1039T:p.R347X,RXFP2:NM_130806:exon14:c.C1111T:p.R371X
S100P	chr4:6695753	exonic	.	stopgain	S100P:NM_005980:exon1:c.G94T:p.E32X
SAMD3	chr6:130535564..130535565	exonic	.	frameshift deletion	SAMD3:NM_001277185:exon3:c.258delA:p.K86fs,SAMD3:NM_001017373:exon4:c.186delA:p.K62fs,SAMD3:NM_001258275:exon6:c.186delA:p.K62fs
SARDH	chr9:136535829..136535830	exonic	.	frameshift deletion	SARDH:NM_001134707:exon19:c.2371delC:p.L791fs,SARDH:NM_007101:exon19:c.2371delC:p.L791fs
SATL1	chrX:84349925	exonic	.	frameshift insertion	SATL1:NM_001012980:exon3:c.1770dupA:p.S591fs
SCARA5	chr8:27779129	exonic	.	stopgain	SCARA5:NM_173833:exon4:c.G875A:p.W292X
SCARF2	chr22:20779943..20779945	exonic	.	frameshift deletion	SCARF2:NM_153334:exon12:c.2332_2333del:p.C778fs,SCARF2:NM_182895:exon12:c.2317_2318del:p.C773fs
SCIN	chr7:12668731	exonic	.	stopgain	SCIN:NM_033128:exon7:c.G462A:p.W154X,SCIN:NM_001112706:exon9:c.G1203A:p.W401X
SCN7A	chr2:167322294	exonic	.	stopgain	SCN7A:NM_002976:exon7:c.C868T:p.R290X
SCN7A	chr2:167262370..167262371	exonic	.	stopgain	SCN7A:NM_002976:exon25:c.4768delG:p.V1590X
SCN9A	chr2:167160796	exonic	.	stopgain	SCN9A:NM_002977:exon6:c.C640T:p.R214X
SDE2	chr1:226175838..226175840	exonic	.	frameshift deletion	SDE2:NM_152608:exon6:c.891_892del:p.S297fs
SDK1	chr7:4002317	exonic	.	stopgain	SDK1:NM_152744:exon9:c.C1263G:p.Y421X
SEC23A	chr14:39560850..39560851	exonic	.	frameshift deletion	SEC23A:NM_006364:exon5:c.433delC:p.Q145fs
SELL	chr1:169677907	exonic	.	stopgain	SELL:NM_000655:exon3:c.C162G:p.Y54X
SELP	chr1:169572287..169572288	exonic	.	frameshift deletion	SELP:NM_003005:exon10:c.1681delA:p.T561fs
SEMA4G	chr10:102744618..102744622	exonic	.	frameshift deletion	SEMA4G:NM_001203244:exon14:c.2078_2081del:p.P693fs
SERPINA12	chr14:94962711..94962712	exonic	.	frameshift deletion	SERPINA12:NM_173850:exon4:c.903delC:p.R301fs
SF3B3	chr16:70605094..70605108	exonic	.	frameshift deletion	SF3B3:NM_012426:exon25:c.3506_3513del:p.P1169fs
SFTPD	chr10:81701152	splicing	NM_003019:exon6:c.667+2T>C	.	.
SGOL1	chr3:20219840	splicing	NM_001199256:exon4:c.340-1G>A,NM_001199252:exon4:c.340-1G>A,NM_001199254:exon4:c.340-1G>A,NM_138484:exon4:c.340-1G>A,NM_001199257:exon4:c.340-1G>A,NM_001012410:exon4:c.340-1G>A,NM_001012412:exon4:c.340-1G>A,NM_001199255:exon4:c.340-1G>A,NM_001199251:exon4:c.340-1G>A,NM_001199253:exon4:c.340-1G>A,NM_001012413:exon4:c.340-1G>A,NM_001012411:exon4:c.340-1G>A,NM_001012409:exon4:c.340-1G>A	.	.
SGSH	chr17:78187996	exonic	.	frameshift insertion	SGSH:NM_000199:exon5:c.637dupC:p.Q213fs
SHANK3	chr22:51117858	splicing	NM_033517:exon7:c.885+2->GAGTGCTGA	.	.
SIDT1	chr3:113303554..113303555	exonic	.	frameshift deletion	SIDT1:NM_017699:exon8:c.846delC:p.N282fs
SIGLEC12	chr19:52004714	exonic	.	stopgain	SIGLEC12:NM_053003:exon1:c.C274T:p.R92X
SIGLEC15	chr18:43419023	exonic	.	frameshift insertion	SIGLEC15:NM_213602:exon4:c.838dupG:p.L279fs
SKA3	chr13:21729952	splicing	NM_145061:exon8:c.1120-2->TT	.	.
SLC16A7	chr12:60169257	splicing	NM_001270623:exon5:c.1180+1G>T,NM_001270622:exon5:c.1180+1G>T,NM_004731:exon4:c.1180+1G>T	.	.
SLC16A7	chr12:60168691..60168692	exonic	.	frameshift deletion	SLC16A7:NM_004731:exon4:c.616delA:p.K206fs,SLC16A7:NM_001270622:exon5:c.616delA:p.K206fs,SLC16A7:NM_001270623:exon5:c.616delA:p.K206fs
SLC22A17	chr14:23816422..23816423	splicing	NM_001289050:exon8:c.509-2A>-,NM_020372:exon8:c.1217-2A>-,NM_016609:exon9:c.1163-2A>-	.	.
SLC26A5	chr7:103050883	exonic	.	stopgain	SLC26A5:NM_001167962:exon7:c.T684A:p.Y228X,SLC26A5:NM_198999:exon7:c.T684A:p.Y228X,SLC26A5:NM_206883:exon7:c.T684A:p.Y228X,SLC26A5:NM_206884:exon7:c.T684A:p.Y228X,SLC26A5:NM_206885:exon7:c.T684A:p.Y228X
SLC27A2	chr15:50519277..50519278	exonic	.	frameshift deletion	SLC27A2:NM_001159629:exon6:c.1201delT:p.F401fs,SLC27A2:NM_003645:exon7:c.1360delT:p.F454fs
SLC2A11	chr22:24226986	exonic	.	stopgain	SLC2A11:NM_001024938:exon12:c.C1441T:p.Q481X,SLC2A11:NM_001024939:exon12:c.C1450T:p.Q484X,SLC2A11:NM_030807:exon13:c.C1462T:p.Q488X
SLC35A4	chr5:139946945	exonic	.	frameshift insertion	SLC35A4:NM_080670:exon3:c.192dupA:p.L64fs
SLC37A4	chr11:118898925..118898926	exonic	.	frameshift deletion	SLC37A4:NM_001164280:exon2:c.359delC:p.P120fs,SLC37A4:NM_001467:exon3:c.359delC:p.P120fs,SLC37A4:NM_001164277:exon4:c.359delC:p.P120fs,SLC37A4:NM_001164278:exon4:c.359delC:p.P120fs,SLC37A4:NM_001164279:exon4:c.140delC:p.P47fs
SLC38A2	chr12:46758422..46758425	splicing	.	.	.
SLC5A8	chr12:101584292	exonic	.	stopgain	SLC5A8:NM_145913:exon6:c.C787T:p.Q263X
SLC7A13	chr8:87230034	exonic	.	stopgain	SLC7A13:NM_138817:exon3:c.C844T:p.R282X
SLCO6A1	chr5:101735258	splicing	NM_173488:exon10:c.1814+1G>A,NM_001289002:exon10:c.1814+1G>A,NM_001289004:exon9:c.1628+1G>A	.	.
SLFN11	chr17:33690184..33690186	exonic	.	frameshift deletion	SLFN11:NM_152270:exon2:c.641_642del:p.E214fs,SLFN11:NM_001104589:exon3:c.641_642del:p.E214fs,SLFN11:NM_001104587:exon4:c.641_642del:p.E214fs,SLFN11:NM_001104588:exon4:c.641_642del:p.E214fs,SLFN11:NM_001104590:exon4:c.641_642del:p.E214fs
SLFN12	chr17:33749542..33749552	exonic	.	frameshift deletion	SLFN12:NM_001289009:exon2:c.496_505del:p.R166fs,SLFN12:NM_018042:exon2:c.496_505del:p.R166fs
SLFN12L	chr17:33806728..33806729	exonic	.	frameshift deletion	SLFN12L:NM_001195790:exon2:c.500delT:p.M167fs
SMAD2	chr18:45371712	exonic	.	stopgain	SMAD2:NM_001135937:exon9:c.C1189T:p.R397X,SMAD2:NM_001003652:exon10:c.C1279T:p.R427X,SMAD2:NM_005901:exon10:c.C1279T:p.R427X
SMC4	chr3:160142807	exonic	.	frameshift insertion	SMC4:NM_005496:exon15:c.2478_2479insGTGTGTGTGTGTGTGT:p.Q826fs,SMC4:NM_001002800:exon16:c.2478_2479insGTGTGTGTGTGTGTGT:p.Q826fs,SMC4:NM_001288753:exon16:c.2403_2404insGTGTGTGTGTGTGTGT:p.Q801fs
SMCO2	chr12:27627717	splicing	NM_001145010:exon4:c.235-2A>G	.	.
SMCP	chr1:152857213..152857215	exonic	.	frameshift deletion	SMCP:NM_030663:exon2:c.316_317del:p.H106fs
SMPDL3B	chr1:28280891..28280893	exonic	.	frameshift deletion	SMPDL3B:NM_001009568:exon5:c.545_546del:p.G182fs,SMPDL3B:NM_014474:exon5:c.545_546del:p.G182fs
SMURF1	chr7:98652412	splicing	NM_181349:exon6:c.479+1G>A,NM_020429:exon6:c.479+1G>A,NM_001199847:exon6:c.479+1G>A	.	.
SNAPC4	chr9:139272133..139272137	exonic	.	frameshift deletion	SNAPC4:NM_003086:exon21:c.4142_4145del:p.L1381fs
SNX13	chr7:17854568	splicing	NM_015132:exon20:c.1954-1->T	.	.
SNX30	chr9:115600824	exonic	.	stopgain	SNX30:NM_001012994:exon6:c.G861A:p.W287X
SPAG16	chr2:214972986	splicing	NM_024532:exon14:c.1593+1G>C	.	.
SPATA21	chr1:16736260	exonic	.	stopgain	SPATA21:NM_198546:exon6:c.G423A:p.W141X
SPATA31D4	chr9:84547775..84547776	exonic	.	frameshift deletion	SPATA31D4:NM_001145197:exon4:c.2700delG:p.L900fs
SPATA31E1	chr9:90500540..90500544	exonic	.	frameshift deletion	SPATA31E1:NM_178828:exon4:c.1139_1142del:p.E380fs
SPATA6	chr1:48764477	exonic	.	stopgain	SPATA6:NM_001286239:exon12:c.C1333T:p.R445X,SPATA6:NM_001286238:exon13:c.C1327T:p.R443X,SPATA6:NM_019073:exon13:c.C1375T:p.R459X
SPDYC	chr11:64940406	exonic	.	frameshift insertion	SPDYC:NM_001008778:exon6:c.769dupA:p.V256fs
SPON1	chr11:14281248	splicing	NM_006108:exon13:c.1830+1G>A	.	.
SPTB	chr14:65216029	exonic	.	stopgain	SPTB:NM_001024858:exon35:c.A6982T:p.K2328X
SRMS	chr20:62173515	splicing	NM_080823:exon5:c.946+1G>A	.	.
SRPK1	chr6:35854500	splicing	NM_003137:exon6:c.478+1G>A	.	.
SRPX2	chrX:99917202..99917203	exonic	.	frameshift deletion	SRPX2:NM_014467:exon4:c.194delA:p.Q65fs
SSC4D	chr7:76019567	exonic	.	stopgain	SSC4D:NM_080744:exon11:c.C1537T:p.Q513X
SSPO	chr7:149526028	exonic	.	stopgain	SSPO:NM_198455:exon107:c.G15082T:p.E5028X
SSPO	chr7:149500087	exonic	.	stopgain	SSPO:NM_198455:exon52:c.C7713A:p.C2571X
STARD4	chr5:110835638..110835639	exonic	.	frameshift deletion	STARD4:NM_139164:exon6:c.563delC:p.T188fs
STXBP4	chr17:53155437	splicing	NM_178509:exon14:c.1189-2A>G	.	.
SYCE1L	chr16:77240337	splicing	NM_001129979:exon2:c.62-1G>A	.	.
SYNGR3	chr16:2042959..2042960	exonic	.	frameshift deletion	SYNGR3:NM_004209:exon4:c.577delT:p.Y193fs
SYNGR4	chr19:48879361..48879362	exonic	.	frameshift deletion	SYNGR4:NM_012451:exon5:c.492delA:p.A164fs
SYTL1	chr1:27675951..27675952	exonic	.	frameshift deletion	SYTL1:NM_001193308:exon7:c.596delC:p.S199fs,SYTL1:NM_032872:exon7:c.560delC:p.S187fs
TBC1D31	chr8:124109521	splicing	NM_001145088:exon6:c.672-1G>A,NM_145647:exon6:c.672-1G>A	.	.
TCP11L1	chr11:33090363	exonic	.	stopgain	TCP11L1:NM_001145541:exon9:c.C1285T:p.Q429X,TCP11L1:NM_018393:exon9:c.C1285T:p.Q429X
TCTA	chr3:49450500	exonic	.	stopgain	TCTA:NM_022171:exon2:c.C226T:p.Q76X
TCTEX1D1	chr1:67242039..67242040	exonic	.	frameshift deletion	TCTEX1D1:NM_152665:exon4:c.290delA:p.E97fs
TEKT3	chr17:15234563	exonic	.	stopgain	TEKT3:NM_031898:exon3:c.C340T:p.R114X
TEX14	chr17:56682474	exonic	.	stopgain	TEX14:NM_001201457:exon11:c.C1219T:p.Q407X,TEX14:NM_031272:exon11:c.C1201T:p.Q401X,TEX14:NM_198393:exon11:c.C1201T:p.Q401X
TEX15	chr8:30694362	exonic	.	stopgain	TEX15:NM_031271:exon3:c.C8289A:p.Y2763X
TEX9	chr15:56657677	splicing	NM_198524:exon1:c.27+2->C	.	.
TGFB1I1	chr16:31484760	splicing	NM_001042454:exon2:c.14-2A>G	.	.
TGM3	chr20:2290344	exonic	.	stopgain	TGM3:NM_003245:exon2:c.C49T:p.R17X
THUMPD2	chr2:39997135..39997139	exonic	.	frameshift deletion	THUMPD2:NM_025264:exon3:c.383_386del:p.R128fs
TIGD3	chr11:65124178..65124179	exonic	.	frameshift deletion	TIGD3:NM_145719:exon2:c.900delG:p.V300fs
TIMM17A	chr1:201938596	splicing	NM_006335:exon6:c.431-1G>T	.	.
TJP2	chr9:71866146	exonic	.	stopgain	TJP2:NM_001170415:exon20:c.G3088T:p.E1030X,TJP2:NM_001170416:exon21:c.G3280T:p.E1094X,TJP2:NM_004817:exon21:c.G3187T:p.E1063X
TLR4	chr9:120476597	exonic	.	stopgain	TLR4:NM_138557:exon2:c.C1591T:p.R531X,TLR4:NM_138554:exon3:c.C2191T:p.R731X,TLR4:NM_003266:exon4:c.C2071T:p.R691X
TMC6	chr17:76120752	exonic	.	stopgain	TMC6:NM_001127198:exon8:c.C744A:p.Y248X,TMC6:NM_007267:exon8:c.C744A:p.Y248X
TMED9	chr5:177021233	exonic	.	stopgain	TMED9:NM_017510:exon4:c.C505T:p.R169X
TMEM176A	chr7:150498675..150498676	exonic	.	frameshift deletion	TMEM176A:NM_018487:exon2:c.38delC:p.A13fs
TMEM190	chr19:55888978	exonic	.	frameshift deletion	TMEM190:NM_139172:exon3:c.113delG:p.W38fs
TMEM206	chr1:212538582..212538587	exonic	.	frameshift deletion	TMEM206:NM_018252:exon8:c.1023_1027del:p.R341fs,TMEM206:NM_001198862:exon9:c.1206_1210del:p.R402fs
TMEM232	chr5:109904196..109904198	exonic	.	frameshift deletion	TMEM232:NM_001039763:exon11:c.1405_1406del:p.K469fs
TMEM232	chr5:109963560	exonic	.	frameshift insertion	TMEM232:NM_001039763:exon6:c.522dupA:p.R175fs
TMEM235	chr17:76230795	exonic	.	stopgain	TMEM235:NM_001204211:exon3:c.C312A:p.C104X,TMEM235:NM_001204210:exon4:c.C393A:p.C131X
TMEM256	chr17:7307010	splicing	NM_152766:exon2:c.86-2A>C	.	.
TMEM5	chr12:64173806	exonic	.	stopgain	TMEM5:NM_014254:exon1:c.C66G:p.Y22X
TMEM59L	chr19:18731217	splicing	NM_012109:exon8:c.901-1G>C	.	.
TMEM61	chr1:55457626..55457627	exonic	.	frameshift deletion	TMEM61:NM_182532:exon3:c.484delA:p.R162fs
TMPRSS15	chr21:19716333	exonic	.	stopgain	TMPRSS15:NM_002772:exon11:c.C1216T:p.R406X
TMPRSS9	chr19:2410334	exonic	.	stopgain	TMPRSS9:NM_182973:exon8:c.C1094A:p.S365X
TNFAIP2	chr14:103599789	exonic	.	stopgain	TNFAIP2:NM_006291:exon9:c.C1636T:p.Q546X
TNFRSF10B	chr8:22884713	exonic	.	frameshift insertion	TNFRSF10B:NM_003842:exon7:c.868dupG:p.E290fs,TNFRSF10B:NM_147187:exon8:c.781dupG:p.E261fs
TNFRSF13B	chr17:16852190..16852191	exonic	.	frameshift deletion	TNFRSF13B:NM_012452:exon3:c.306delC:p.Y102fs
TNFRSF1A	chr12:6443401	exonic	.	stopgain	TNFRSF1A:NM_001065:exon2:c.G49T:p.E17X
TNN	chr1:175097759..175097760	exonic	.	frameshift deletion	TNN:NM_022093:exon15:c.3208delT:p.C1070fs
TOPAZ1	chr3:44332298	exonic	.	frameshift insertion	TOPAZ1:NM_001145030:exon12:c.3718dupT:p.H1239fs
TP53TG5	chr20:44005971	exonic	.	frameshift insertion	TP53TG5:NM_014477:exon3:c.134dupA:p.N45fs
TPH1	chr11:18048098	exonic	.	stopgain	TPH1:NM_004179:exon6:c.C742T:p.R248X
TPRG1	chr3:189038425..189038426	exonic	.	frameshift deletion	TPRG1:NM_198485:exon6:c.645delC:p.F215fs
TPTE	chr21:10959793	exonic	.	frameshift insertion	TPTE:NM_199259:exon7:c.126dupA:p.A43fs,TPTE:NM_199261:exon8:c.180dupA:p.A61fs
TRAPPC11	chr4:184615797..184615799	exonic	.	frameshift deletion	TRAPPC11:NM_021942:exon23:c.2550_2551del:p.S850fs,TRAPPC11:NM_199053:exon23:c.2550_2551del:p.S850fs
TRAPPC6A	chr19:45667507	splicing	NM_024108:exon4:c.313-2A>G,NM_001270891:exon4:c.271-2A>G,NM_001270893:exon3:c.203-2A>G,NM_001270892:exon3:c.245-2A>G	.	.
TRAPPC9	chr8:141468625..141468627	exonic	.	frameshift deletion	TRAPPC9:NM_031466:exon1:c.37_38del:p.R13fs
TRIM23	chr5:64900753..64900754	exonic	.	frameshift deletion	TRIM23:NM_001656:exon7:c.1163delC:p.P388fs,TRIM23:NM_033227:exon7:c.1163delC:p.P388fs,TRIM23:NM_033228:exon7:c.1163delC:p.P388fs
TRIM62	chr1:33646625	splicing	NM_018207:exon1:c.408+1G>C	.	.
TRIM64B	chr11:89608196..89608200	exonic	.	frameshift deletion	TRIM64B:NM_001164397:exon2:c.450_453del:p.N150fs
TRIM64B	chr11:89608176..89608177	exonic	.	frameshift deletion	TRIM64B:NM_001164397:exon2:c.473delA:p.N158fs
TRIP11	chr14:92436102	exonic	.	stopgain	TRIP11:NM_004239:exon21:c.C5855G:p.S1952X
TRIP11	chr14:92469886..92469888	exonic	.	frameshift deletion	TRIP11:NM_004239:exon11:c.4432_4433del:p.E1478fs
TRIP4	chr15:64747195	splicing	NM_016213:exon13:c.1679-1G>A	.	.
TRMT44	chr4:8467223	exonic	.	stopgain	TRMT44:NM_152544:exon8:c.G1429T:p.E477X
TRPM4	chr19:49691897	splicing	NM_017636:exon13:c.1744-1G>A,NM_001195227:exon13:c.1744-1G>A	.	.
TSEN2	chr3:12544804..12544806	exonic	.	frameshift deletion	TSEN2:NM_001145392:exon5:c.353_354del:p.Q118fs,TSEN2:NM_001145393:exon5:c.353_354del:p.Q118fs,TSEN2:NM_001145394:exon5:c.353_354del:p.Q118fs,TSEN2:NM_001145395:exon5:c.353_354del:p.Q118fs,TSEN2:NM_025265:exon5:c.353_354del:p.Q118fs
TSEN2	chr3:12574159..12574160	splicing	NM_001145393:exon11:c.1261-1G>-,NM_001145394:exon13:c.1162-1G>-,NM_001145392:exon12:c.1339-1G>-,NM_025265:exon12:c.1339-1G>-	.	.
TSNAXIP1	chr16:67857548..67857550	exonic	.	frameshift deletion	TSNAXIP1:NM_001288990:exon5:c.408_409del:p.E136fs,TSNAXIP1:NM_018430:exon5:c.246_247del:p.E82fs
TSSK3	chr1:32829549	exonic	.	stopgain	TSSK3:NM_052841:exon2:c.C499T:p.Q167X
TTC37	chr5:94857757	splicing	NM_014639:exon19:c.2011+1G>A	.	.
TTC38	chr22:46684341	exonic	.	stopgain	TTC38:NM_017931:exon11:c.G938A:p.W313X
TTYH2	chr17:72233432	splicing	NM_032646:exon4:c.415-1G>C	.	.
TUBA3C	chr13:19751596	exonic	.	frameshift insertion	TUBA3C:NM_006001:exon4:c.526dupC:p.Q176fs
TXNDC16	chr14:52899069	exonic	.	stopgain	TXNDC16:NM_001160047:exon21:c.A2416T:p.K806X,TXNDC16:NM_020784:exon21:c.A2431T:p.K811X
TXNRD1	chr12:104682708	splicing	NM_001093771:exon4:c.305-1G>C,NM_003330:exon2:c.11-1G>C,NM_001261445:exon2:c.5-1G>C	.	.
TYR	chr11:88911467	exonic	.	stopgain	TYR:NM_000372:exon1:c.C346T:p.R116X
UBASH3A	chr21:43824169	splicing	NM_018961:exon1:c.113+2T>C,NM_001243467:exon1:c.113+2T>C,NM_001001895:exon1:c.113+2T>C	.	.
UBE3B	chr12:109940987	exonic	.	frameshift insertion	UBE3B:NM_130466:exon14:c.1442_1443insACTC:p.I481fs,UBE3B:NM_183415:exon14:c.1442_1443insACTC:p.I481fs
UBXN11	chr1:26612508..26612510	exonic	.	frameshift deletion	UBXN11:NM_001077262:exon5:c.218_219del:p.P73fs,UBXN11:NM_145345:exon9:c.479_480del:p.P160fs,UBXN11:NM_183008:exon10:c.578_579del:p.P193fs
UCKL1	chr20:62572397	splicing	NM_017859:exon10:c.1023-1G>A,NM_001193379:exon10:c.978-1G>A	.	.
UNC50	chr2:99234748	exonic	.	frameshift insertion	UNC50:NM_014044:exon6:c.761_762insTAAG:p.Y254fs
USH2A	chr1:216595636	exonic	.	stopgain	USH2A:NM_007123:exon2:c.C43T:p.Q15X,USH2A:NM_206933:exon2:c.C43T:p.Q15X
USP28	chr11:113698010	exonic	.	stopgain	USP28:NM_001301029:exon9:c.C757T:p.Q253X,USP28:NM_020886:exon11:c.C1132T:p.Q378X
VILL	chr3:38035958	splicing	NM_015873:exon3:c.341+1G>A	.	.
VIPAS39	chr14:77893973	exonic	.	stopgain	VIPAS39:NM_001193316:exon19:c.C1321T:p.R441X,VIPAS39:NM_001193314:exon20:c.C1468T:p.R490X,VIPAS39:NM_001193315:exon20:c.C1468T:p.R490X,VIPAS39:NM_001193317:exon20:c.C1468T:p.R490X,VIPAS39:NM_022067:exon21:c.C1468T:p.R490X
VIT	chr2:36982116	exonic	.	stopgain	VIT:NM_001177969:exon5:c.C328T:p.Q110X,VIT:NM_001177970:exon5:c.C328T:p.Q110X,VIT:NM_001177971:exon5:c.C328T:p.Q110X,VIT:NM_001177972:exon5:c.C328T:p.Q110X,VIT:NM_053276:exon5:c.C328T:p.Q110X
VNN2	chr6:133077011..133077012	exonic	.	frameshift deletion	VNN2:NM_001242350:exon3:c.507delA:p.T169fs,VNN2:NM_004665:exon3:c.507delA:p.T169fs,VNN2:NM_078488:exon4:c.348delA:p.T116fs
VPS33B	chr15:91543791	exonic	.	frameshift insertion	VPS33B:NM_001289148:exon19:c.1428dupG:p.K477fs,VPS33B:NM_001289149:exon19:c.1236dupG:p.K413fs,VPS33B:NM_018668:exon20:c.1509dupG:p.K504fs
VSTM5	chr11:93553967..93553969	exonic	.	frameshift deletion	VSTM5:NM_001144871:exon3:c.499_500del:p.M167fs
VWA2	chr10:116020963	exonic	.	stopgain	VWA2:NM_001272046:exon5:c.C280T:p.Q94X
VWA8	chr13:42385477	splicing	NM_015058:exon17:c.1948-1G>T,NM_001009814:exon17:c.1948-1G>T	.	.
WDHD1	chr14:55451520..55451521	exonic	.	frameshift deletion	WDHD1:NM_001008396:exon14:c.1457delA:p.K486fs,WDHD1:NM_007086:exon15:c.1826delA:p.K609fs
WDR20	chr14:102678893	exonic	.	stopgain	WDR20:NM_001242415:exon4:c.C562T:p.Q188X
WDR49	chr3:167240190..167240191	exonic	.	frameshift deletion	WDR49:NM_178824:exon12:c.1630delA:p.I544fs
WDR86	chr7:151093009..151093011	exonic	.	frameshift deletion	WDR86:NM_001284260:exon3:c.577_578del:p.T193fs,WDR86:NM_001284261:exon3:c.193_194del:p.T65fs,WDR86:NM_001284262:exon3:c.193_194del:p.T65fs,WDR86:NM_198285:exon3:c.577_578del:p.T193fs
WNK1	chr12:974293	exonic	.	frameshift insertion	WNK1:NM_213655:exon9:c.2157_2158insAT:p.S719fs
XIRP1	chr3:39225911	exonic	.	stopgain	XIRP1:NM_194293:exon2:c.C5026T:p.Q1676X
XIRP2	chr2:168104727..168104728	exonic	.	frameshift deletion	XIRP2:NM_001199144:exon7:c.6160delT:p.F2054fs,XIRP2:NM_152381:exon9:c.6826delT:p.F2276fs
YIPF7	chr4:44652000	splicing	NM_182592:exon2:c.188+2T>G	.	.
ZCCHC4	chr4:25315756..25315758	exonic	.	frameshift deletion	ZCCHC4:NM_024936:exon2:c.217_218del:p.C73fs
ZFYVE19	chr15:41106010	splicing	NM_001077268:exon9:c.1209+1G>A,NM_032850:exon10:c.1179+1G>A,NM_001258420:exon8:c.1005+1G>A,NM_001258421:exon9:c.684+1G>A	.	.
ZGPAT	chr20:62366125	exonic	.	stopgain	ZGPAT:NM_001083113:exon5:c.C940T:p.R314X,ZGPAT:NM_001195653:exon5:c.C940T:p.R314X,ZGPAT:NM_001195654:exon5:c.C913T:p.R305X,ZGPAT:NM_032527:exon5:c.C1000T:p.R334X,ZGPAT:NM_181485:exon5:c.C940T:p.R314X
ZIM3	chr19:57647268..57647269	exonic	.	frameshift deletion	ZIM3:NM_052882:exon5:c.436delC:p.H146fs
ZNF14	chr19:19822724..19822725	exonic	.	frameshift deletion	ZNF14:NM_021030:exon4:c.1365delC:p.A455fs
ZNF142	chr2:219515081	splicing	NM_001105537:exon5:c.448+1G>T	.	.
ZNF165	chr6:28056346..28056347	exonic	.	frameshift deletion	ZNF165:NM_003447:exon4:c.557delA:p.E186fs
ZNF200	chr16:3274071..3274073	exonic	.	frameshift deletion	ZNF200:NM_001145446:exon5:c.1004_1005del:p.F335fs,ZNF200:NM_001145447:exon5:c.1004_1005del:p.F335fs,ZNF200:NM_001145448:exon5:c.1004_1005del:p.F335fs,ZNF200:NM_003454:exon5:c.1007_1008del:p.F336fs,ZNF200:NM_198087:exon5:c.1004_1005del:p.F335fs,ZNF200:NM_198088:exon5:c.1007_1008del:p.F336fs
ZNF221	chr19:44469186	exonic	.	stopgain	ZNF221:NM_001297588:exon3:c.C166T:p.R56X,ZNF221:NM_001297589:exon3:c.C166T:p.R56X,ZNF221:NM_013359:exon4:c.C166T:p.R56X
ZNF229	chr19:44932736	exonic	.	stopgain	ZNF229:NM_001278510:exon6:c.C2202G:p.Y734X,ZNF229:NM_014518:exon6:c.C2220G:p.Y740X
ZNF233	chr19:44771096	exonic	.	stopgain	ZNF233:NM_001207005:exon4:c.C220T:p.Q74X,ZNF233:NM_181756:exon4:c.C220T:p.Q74X
ZNF254	chr19:24309290..24309291	exonic	.	frameshift deletion	ZNF254:NM_001278678:exon2:c.234delC:p.F78fs,ZNF254:NM_001278663:exon3:c.234delC:p.F78fs,ZNF254:NM_001278664:exon3:c.270delC:p.F90fs,ZNF254:NM_203282:exon4:c.489delC:p.F163fs,ZNF254:NM_001278661:exon5:c.366delC:p.F122fs,ZNF254:NM_001278662:exon5:c.366delC:p.F122fs,ZNF254:NM_001278677:exon6:c.366delC:p.F122fs
ZNF268	chr12:133781070	exonic	.	stopgain	ZNF268:NM_001165881:exon6:c.C2798A:p.S933X,ZNF268:NM_001165882:exon6:c.C2549A:p.S850X,ZNF268:NM_003415:exon6:c.C2798A:p.S933X
ZNF273	chr7:64388787	exonic	.	frameshift insertion	ZNF273:NM_021148:exon4:c.1082dupT:p.L361fs
ZNF28	chr19:53304375..53304380	exonic	.	frameshift deletion	ZNF28:NM_006969:exon4:c.718_722del:p.E240fs
ZNF302	chr19:35174963	exonic	.	frameshift insertion	ZNF302:NM_001289188:exon5:c.284_285insGCATTGT:p.E95fs,ZNF302:NM_001289189:exon5:c.284_285insGCATTGT:p.E95fs,ZNF302:NM_001289190:exon5:c.281_282insGCATTGT:p.E94fs,ZNF302:NM_001289191:exon5:c.281_282insGCATTGT:p.E94fs,ZNF302:NM_001289192:exon5:c.281_282insGCATTGT:p.E94fs,ZNF302:NM_018675:exon5:c.281_282insGCATTGT:p.E94fs
ZNF334	chr20:45130056	exonic	.	stopgain	ZNF334:NM_018102:exon5:c.G1922A:p.W641X,ZNF334:NM_001270497:exon6:c.G1919A:p.W640X
ZNF343	chr20:2473384..2473385	exonic	.	frameshift deletion	ZNF343:NM_001282496:exon5:c.264delA:p.K88fs,ZNF343:NM_001282497:exon5:c.264delA:p.K88fs,ZNF343:NM_001282499:exon5:c.264delA:p.K88fs,ZNF343:NM_024325:exon5:c.264delA:p.K88fs,ZNF343:NM_001282495:exon6:c.264delA:p.K88fs
ZNF350	chr19:52469195	exonic	.	stopgain	ZNF350:NM_021632:exon5:c.C511T:p.R171X
ZNF486	chr19:20296881..20296882	exonic	.	frameshift deletion	ZNF486:NM_052852:exon3:c.244delA:p.K82fs
ZNF527	chr19:37880382..37880383	exonic	.	frameshift deletion	ZNF527:NM_032453:exon5:c.1432delT:p.F478fs
ZNF530	chr19:58118337	exonic	.	stopgain	ZNF530:NM_020880:exon3:c.C1444T:p.Q482X
ZNF534	chr19:52942025	exonic	.	stopgain	ZNF534:NM_001143938:exon4:c.1313dupA:p.Y438_E439delinsX,ZNF534:NM_001143939:exon4:c.1352dupA:p.Y451_E452delinsX
ZNF550	chr19:58067610..58067611	exonic	.	frameshift deletion	ZNF550:NM_001277090:exon2:c.142delC:p.L48fs,ZNF550:NM_001277091:exon2:c.142delC:p.L48fs,ZNF550:NM_001277092:exon2:c.142delC:p.L48fs,ZNF550:NM_001277093:exon2:c.142delC:p.L48fs
ZNF573	chr19:38230042..38230043	exonic	.	frameshift deletion	ZNF573:NM_001172692:exon4:c.1084delA:p.T362fs,ZNF573:NM_001172690:exon5:c.1348delA:p.T450fs,ZNF573:NM_001172691:exon5:c.1342delA:p.T448fs,ZNF573:NM_001172689:exon6:c.1084delA:p.T362fs,ZNF573:NM_152360:exon8:c.1174delA:p.T392fs
ZNF646	chr16:31087724	exonic	.	stopgain	ZNF646:NM_014699:exon2:c.C79T:p.R27X
ZNF677	chr19:53754791..53754795	exonic	.	frameshift deletion	ZNF677:NM_182609:exon3:c.9_12del:p.L3fs
ZNF684	chr1:41006303	exonic	.	stopgain	ZNF684:NM_152373:exon3:c.G61T:p.E21X
ZNF701	chr19:53086701..53086705	exonic	.	frameshift deletion	ZNF701:NM_018260:exon4:c.1390_1393del:p.K464fs,ZNF701:NM_001172655:exon5:c.1588_1591del:p.K530fs
ZNF763	chr19:12089649	exonic	.	stopgain	ZNF763:NM_001012753:exon4:c.A919T:p.R307X
ZNF793	chr19:38024305..38024309	splicing	.	.	.
ZNF823	chr19:11833391	exonic	.	stopgain	ZNF823:NM_001297610:exon3:c.C412T:p.R138X,ZNF823:NM_017507:exon3:c.C826T:p.R276X,ZNF823:NM_001080493:exon4:c.C958T:p.R320X
ZNF841	chr19:52569138	exonic	.	stopgain	ZNF841:NM_001136499:exon7:c.C1997A:p.S666X
ZNF883	chr9:115759715..115759716	exonic	.	frameshift deletion	ZNF883:NM_001101338:exon5:c.824delG:p.S275fs
ZP4	chr1:238051808	exonic	.	stopgain	ZP4:NM_021186:exon4:c.C403T:p.R135X
ZSCAN31	chr6:28294500	exonic	.	stopgain	ZSCAN31:NM_001243243:exon3:c.C187T:p.R63X,ZSCAN31:NM_001243244:exon3:c.C187T:p.R63X,ZSCAN31:NM_001135216:exon4:c.C664T:p.R222X,ZSCAN31:NM_001243241:exon4:c.C664T:p.R222X,ZSCAN31:NM_001243242:exon4:c.C187T:p.R63X,ZSCAN31:NM_030899:exon4:c.C664T:p.R222X
