# Supplementary material for: LOF variants identifying candidate genes of laterality defects patients with congenital heart disease
Source: PLoS Genet. 2022 Dec 2;18(12):e1010530. doi: 10.1371/journal.pgen.1010530 (PMC9749982; doi:10.1371/journal.pgen.1010530)
Supplement: S13 Table — (XLSX) [file pgen.1010530.s017.xlsx]

## Sheet: figure3
Fig 3B
	D-loop	No-loop	S-loop
std-2ng-1	96	6	0
std-2ng-2	86	7	1
std-2ng-3	104	7	1
std-16ng-1	76	7	1
std-16ng-2	51	4	2
std-16ng-3	140	11	4
glant11-1	78	28	10
glant11-2	69	18	11
glant11-3	42	10	9
trip11-1	73	8	70
trip11-2	69	8	56
trip11-3	57	4	38
dnhd1-1	89	87	6
dnhd1-2	78	69	4
dnhd1-3	89	70	6
cfap74-1	63	20	4
cfap74-2	63	23	8
cfap74-3	78	34	2
egr4-1	113	13	3
egr4-2	74	5	1
egr4-3	52	6	1
Fig 3C
	D-loop	No-loop	S-loop
std-16ng-1	76	7	1
std-16ng-2	51	4	2
std-16ng-3	140	11	4
trip11-1	73	8	70
trip11-2	69	8	56
trip11-3	57	4	38
trip11+mRNA-1	66	4	19
trip11+mRNA-2	145	20	34
trip11+mRNA-3	56	4	17
dnhd1-1	89	87	6
dnhd1-2	78	69	4
dnhd1-3	89	70	6
dnhd1+mRNA-1	78	23	4
dnhd1+mRNA-2	89	27	5
dnhd1+mRNA-3	69	17	9
cfap74-1	63	20	4
cfap74-2	63	23	8
cfap74-3	78	34	2
cfap74+mRNA-1	87	8	1
cfap74+mRNA-2	65	5	2
cfap74+mRNA-3	76	6	1
Fig 3D
	D-loop	No-loop	S-loop
WT-1	96	0	0
WT-2	113	1	0
WT-3	88	1	0
case9 protein-1	51	1	0
case9 protein-2	93	1	0
case9 protein-3	87	0	0
case9 protein-4	74	2	1
case9 protein-5	48	0	1
case9 protein-6	60	1	0
trip11-1	58	7	10
trip11-2	47	11	6
trip11-3	64	14	1
dnhd1-1	62	16	0
dnhd1-2	56	12	1
dnhd1-3	59	13	0
cfap74-1	51	5	4
cfap74-2	66	13	0
cfap74-3	67	12	1
cfap74-4	43	9	0
egr4-1	154	4	2
egr4-2	62	1	0
egr4-3	89	2	1

## Sheet: figure4
Fig 4D
	Left	Absent	Right	Bilateral
std-2ng-1	66	16	0	0
std-2ng-2	118	22	2	4
std-2ng-3	54	12	0	2
std-16ng-1	65	18	2	1
std-16ng-2	114	21	3	9
std-16ng-3	57	11	0	5
glant11-1	68	34	2	2
glant11-2	75	30	4	6
glant11-3	86	39	2	10
trip11-1	176	184	0	8
trip11-2	40	52	6	8
trip11-3	68	70	2	18
dnhd1-1	58	3	1	15
dnhd1-2	49	5	2	7
dnhd1-3	97	6	3	59
cfap74-1	90	4	10	38
cfap74-2	60	6	3	27
cfap74-3	52	0	2	28
egr4-1	87	11	0	10
egr4-2	126	22	2	4
egr4-3	55	11	1	2
Fig 4E
	Left	Absent	Right	Bilateral
std-2ng-1	98	1	0	18
std-2ng-2	76	0	3	13
std-2ng-3	89	2	2	19
std-16ng-1	48	6	0	11
std-16ng-2	85	1	14	11
std-16ng-3	154	0	2	38
glant11-1	67	2	3	34
glant11-2	124	4	6	54
glant11-3	67	1	3	51
trip11-1	110	40	0	22
trip11-2	38	13	3	13
trip11-3	70	12	2	32
dnhd1-1	89	56	6	11
dnhd1-2	62	44	9	8
dnhd1-3	64	37	34	6
cfap74-1	80	12	4	88
cfap74-2	72	36	8	81
cfap74-3	84	12	4	84
egr4-1	102	18	0	6
egr4-2	111	3	3	12
egr4-3	98	4	4	8
Fig 4F
	Left	Absent	Right	Bilateral
std-2ng-1	78	2	1	9
std-2ng-2	97	1	1	18
std-2ng-3	61	0	1	7
std-16ng-1	46	0	2	14
std-16ng-2	115	1	1	18
std-16ng-3	85	6	3	9
glant11-1	57	5	3	27
glant11-2	54	2	4	24
glant11-3	42	5	2	27
trip11-1	144	12	42	54
trip11-2	58	2	22	35
trip11-3	64	17	4	42
dnhd1-1	58	7	5	37
dnhd1-2	60	4	3	63
dnhd1-3	50	7	2	44
cfap74-1	58	7	5	37
cfap74-2	45	7	3	19
cfap74-3	24	6	3	9
egr4-1	104	2	1	24
egr4-2	124	1	2	23
egr4-3	78	1	0	15

## Sheet: figure5
Fig 5B
	ctrl	trip11	dnhd1	cfap74
1	908	690	726	492
2	1123	470	807	535
3	732	726	1106	611
4	957	730	470	552
5	648	273	1320	732
6	690	420	1162	447
7	612	912	728	690
8	957	492	753	774
9	774	638	1264	421
10	994	912	1192	674
11	586	895	552	341
12	716	938	857	760
13	726	716	752	413
14	1104	726	912	884
15	782	908	860	861
16	668	616	1132	690
17	638	680	711	732
18	576	577	776	552
19	1104	832	1226	830
20	860	514	1457
21	1052	323	1106
22	690	375
23	800	526
24	1024
25	938
26	1135
27	674
28	661
Fig 5D
	std	trip11	dnhd1	cfap74
1	49	5	26	10
2	64	20	18	41
3	49	23	24	25
4	65	17	17	31
5	51	25	11	40
6	59	32	11	36
7	75	22	11	39
8	63	11	7	33
9	75	28	30	17
10	64	24	7	39
11	62	29	24	21
12	73	22	24	16
13	68	42	15	10
14	60	40	20	46
15	56	27	40	30
Fig 5E
	Std	trip11	dnhd1	cfap74
1	4.71045	2.62769	2.41703	3.17285
2	4.83948	2.13213	2.93044	4.4312
3	5.02383	3.84913	3.62901	4.82354
4	3.69611	3.38111	3.71346	5.34107
5	5.06698	3.30898	2.91366	4.85144
6	4.94928	4.33847	2.92176	3.63944
7	4.98807	2.87004	2.68884	3.8417
8	5.07946	2.43969		4.03858
9	5.15234	3.79693		3.6493
10				2.81901
11				4.98634
Fig 5F
	std	trip11	dnhd1	cfap74
1	29.4312	21.8337	28.9946	24.9645
2	30.2409	20.7059	29.7905	31.8227
3	28.1046	15.012	30.0574	32.4708
4	29.756	26.8465	24.6197	28.1306
5	28.4986	22.7182	23.3187	33.6801
6	32.0857	26.6213	28.6658	28.8741
7	26.5471	21.7754	20.108	35.0681
8	28.3227	21.3421	29.9573	28.0406
9	31.0062	15.9461	27.0683	31.9399
10	28.773	18.5574	18.9485	31.9613
11	30.7079	21.4772	29.3784	28.0349
12	29.0632	18.2146	24.9266	28.3977
13	26.8815	22.2178	23.4005
14		20.2329	27.2518
15			30.3243
16			28.2583
17			30.0812
